# Supplementary material for: Mutation of conserved MHC class I cytoplasmic tyrosine affects CD8+ T cell priming, effector function, and memory response
Source: Front Immunol. 2025 Sep 30;16:1572342. doi: 10.3389/fimmu.2025.1572342 (PMC12518231; doi:10.3389/fimmu.2025.1572342)
Supplement: Supplementary file 2 [file Table1.xlsx]

## Sheet: RNAseq_3donor_genes_tpm
Gene		D1_WT_S1	D1_YE_S3	D1_YF_S2	D2_WT_S4	D2_YE_S6	D2_YF_S5	D3_WT_S7	D3_YE_S9	D3_YF_S8
ENSG00000000003		0	0.14	0	0	0	0	0	0	0
ENSG00000000005		0	0	0	0	0	0	0	0	0
ENSG00000000419		19.3	22.41	26.53	37.97	36.84	39.62	27.23	21.64	28.38
ENSG00000000457		13.82	10.05	10.33	9.02	10.46	11.49	10.46	15.33	11.27
ENSG00000000460		3.98	2.39	1.3	6.01	3.56	4.85	2.28	4.8	4.3
ENSG00000000938		6.92	10.43	6.71	4.42	4.62	6.73	29.14	23.09	35.36
ENSG00000000971		1.51	1.8	2.06	2.89	1.81	3	0.95	0.57	1.27
ENSG00000001036		6.75	7.96	9	9.34	9.72	11.81	8.67	7.42	9.57
ENSG00000001084		41.61	50.31	49.96	41.42	46.33	48.87	49.57	52.67	54.24
ENSG00000001167		30.05	30.7	33.25	28.16	19.43	25.86	23.61	27.34	25.82
ENSG00000001460		4.36	2.6	3.95	3.02	5.35	2.32	3.24	2.46	2.71
ENSG00000001461		33.75	33.74	37.03	26.54	28.59	27.73	32.93	30.61	26.75
ENSG00000001497		18.05	19	18.03	15.18	17.66	20.86	27.01	24.44	25.92
ENSG00000001561		4.83	4.32	4.25	7.21	7.45	7.44	6.18	5.64	7.14
ENSG00000001617		0	0.66	0	0	0	0	0	0	0
ENSG00000001626		0	0	0	0	0	0	0	0	0
ENSG00000001629		60.38	66.07	57.72	59.86	65.11	59.56	57.87	54.54	62.52
ENSG00000001630		11.23	12.68	12.89	18.73	20.71	16.12	11.42	8.9	13.76
ENSG00000001631		34.83	39.8	26.14	28.52	34.47	35.62	40.03	41.93	36.92
ENSG00000002016		20.25	21.43	18.45	22.52	22.58	10.43	30.2	20.33	23
ENSG00000002079		0	0	0	0	0	0	0	0	0
ENSG00000002330		28.55	22.08	26.55	24.79	20.03	25.73	25.27	25.09	28.07
ENSG00000002549		79.14	57.24	54.97	58.89	67.88	65.74	67.57	80.71	65.75
ENSG00000002586		380.16	369.69	345.76	510.62	503.58	488.15	287.57	263.5	281.84
ENSG00000002587		0.07	0.56	0.05	0	0	0.03	0.03	0.22	0.13
ENSG00000002726		0	0	0	0	0	0	0	0	0
ENSG00000002745		0.28	0.98	0.8	0.51	0.41	0.19	0.4	0.82	0.87
ENSG00000002746		0	0	0	0	0	0	0	0	0
ENSG00000002822		43.46	47.17	41.4	59.29	42.18	44.97	52.91	69.52	44.38
ENSG00000002834		194.81	209.52	202.71	223.85	223.93	220.71	223.84	218.23	214.72
ENSG00000002919		20.09	22.52	21.69	22.01	22.61	19.07	23.52	19.47	19.26
ENSG00000002933		3.89	7.36	8.63	0	0.24	0	0	0.25	0.51
ENSG00000003056		145.36	177.12	135.08	140.74	144.5	145.68	149.17	140.13	160.58
ENSG00000003096		0	0	0	0.08	0	0	0	0.5	0.08
ENSG00000003137		0	0	0	0	0	0	0	0	0
ENSG00000003147		0.8	1.11	1.36	2.1	2.3	5.57	2.57	1.4	7.83
ENSG00000003249		0.2	0.52	0.2	0.11	0	0.24	0.13	0.26	0.28
ENSG00000003393		16.4	9.78	12.72	13.78	10.69	20	13.83	10.93	12.55
ENSG00000003400		11	15.36	14.99	10.81	14.16	10.17	15.16	22.4	15.71
ENSG00000003402		276.17	281.56	276.47	328.58	319.23	283.69	276.83	290.24	269.75
ENSG00000003436		0	0.1	0	0	0	0	0	0	0
ENSG00000003509		23.01	22.52	17.52	13.69	16.57	22.52	19.8	17.38	14.6
ENSG00000003756		189.52	209.14	189.7	169.87	178.33	150.79	215.55	173.57	213.18
ENSG00000003987		1.3	0.74	0.42	1.4	1.31	1.1	1.12	0.74	0.77
ENSG00000003989		0	0	0	0	0	0	0	0.03	0
ENSG00000004059		135.66	116.66	138.16	142.16	150.6	144.54	147.99	121.27	108.39
ENSG00000004139		14.22	11.35	8.35	12.99	13.98	8.89	8.12	10.36	9.57
ENSG00000004142		26.98	24.64	34.54	34.18	31.66	32.2	32.09	35.58	36.14
ENSG00000004399		18.6	31.54	28	12.13	13.59	8.72	16.22	11	11.98
ENSG00000004455		80.33	93.96	75.59	89.46	82.3	96.79	74.93	82.35	72.74
ENSG00000004468		64.21	62.73	43.46	31.89	38.27	33	26.46	29.57	19.45
ENSG00000004478		25.78	27.44	27.63	21.69	20.48	24.5	32.88	28.11	37.57
ENSG00000004487		49.93	46.78	48.41	38.28	41.71	43.3	47.21	48.91	44.32
ENSG00000004534		102.45	114.86	103.22	74.67	72.41	71.74	112.41	103.21	111.14
ENSG00000004660		2.47	3.01	2.11	0.84	0.59	0.11	1.89	2.09	1.7
ENSG00000004700		38.46	32.4	37.99	58.71	67.07	65.65	48.8	44.13	49.05
ENSG00000004766		13.28	19.57	21.21	26.16	21.81	24.26	16.21	16.46	26.48
ENSG00000004776		0	0	0	0	0	0	0.55	0	0
ENSG00000004777		9.38	9.31	11.78	13.03	10.92	11.07	11.19	9.46	14.35
ENSG00000004779		31.79	38.97	44.09	40.19	50.69	36.14	29.37	46.21	36.17
ENSG00000004799		0	0.1	0.44	0	0	0	0	0	0
ENSG00000004809		0	0	0	0	0	0	0	0	0
ENSG00000004838		0.42	0.35	0.97	2.38	1.31	1.47	1.51	0	1.65
ENSG00000004846		0	0	0	0	0	0	0	0	0
ENSG00000004848		0	0	0	0.07	0	0	0	0	0
ENSG00000004864		7.53	8.84	11.85	12.25	9.69	10.92	9.76	10.98	9.49
ENSG00000004866		2.76	2.61	3.07	11.37	8.68	5.08	2.6	2.69	3.53
ENSG00000004897		48.78	69.86	62.19	63.41	61.58	79.06	42.92	47.09	51.71
ENSG00000004939		0	0	0	0.05	0	0	0.17	0.17	0
ENSG00000004948		0	0	0	0	0	0	0	0	0
ENSG00000004961		13.34	13.73	14.22	16.58	14.95	17.94	14.36	18.26	17.67
ENSG00000004975		21.57	25.06	25.26	26.18	27.55	24.49	26.22	22.79	24.22
ENSG00000005001		0.9	0.26	0.45	0	0	0	0	0.71	0.71
ENSG00000005007		49.57	53.15	48.45	36.34	41.95	37.56	53.48	44.84	54.98
ENSG00000005020		11.45	12.94	13.01	20.67	8.23	22.04	43.25	33.17	35.45
ENSG00000005022		131.28	131.08	144.26	147.14	142.68	141.3	144.88	148.18	153.88
ENSG00000005059		54.45	38.22	56.55	43.12	51.42	46.77	45.66	42.46	48.1
ENSG00000005073		0	0	0	0	0	0.1	0.22	0	0
ENSG00000005075		31.91	45.87	49.11	46.13	37.73	39.72	34.7	49.73	44.21
ENSG00000005100		7.79	11.17	8.82	7.94	7.68	6.46	14.11	11.24	10.53
ENSG00000005102		0.13	0.14	0.87	0.69	0.21	0.19	0.43	0.17	0.09
ENSG00000005108		0	0	0	0	0	0	0	0.02	0
ENSG00000005156		47.27	37.76	26.91	53.85	42.92	42.22	44.72	39.8	43.14
ENSG00000005175		16.1	14.65	20.47	14.44	24.18	20.25	16.24	16.09	12.6
ENSG00000005187		2.58	3.06	2.56	0.99	0.76	3.28	4.92	4.5	2.37
ENSG00000005189		3.17	3.44	3.09	2.36	2.68	3.54	1.46	4.4	0.51
ENSG00000005194		27.12	19.39	27.85	24.94	25.62	23.06	25.33	20.42	31.85
ENSG00000005206		44.37	46.77	36.49	38.78	33.64	39.1	50.6	45.51	56.21
ENSG00000005238		10.7	9.93	13.92	12.35	13.78	15.14	14.02	16.12	10.88
ENSG00000005243		5.21	8.7	9.38	4.81	3.44	7.86	2.78	3.35	6.73
ENSG00000005249		1.98	0.34	0.83	0.15	0.48	0.44	0.36	0.06	0.46
ENSG00000005302		68.72	46.28	68.01	56.88	66.46	67.44	79.49	66.64	77.96
ENSG00000005339		124.83	105.88	108.22	103.39	104.4	106.34	121.77	121.78	150.92
ENSG00000005379		42.91	35.96	48.11	40.23	36.34	44.74	55.6	56.86	54.42
ENSG00000005381		0.05	0.06	0	0.17	0	0	0	0	0
ENSG00000005421		0	0	0	0	0	0	0	0	0
ENSG00000005436		10.04	13.81	14.81	9.38	12.29	9.28	9.16	14.61	14.54
ENSG00000005448		43.61	55.81	45.07	21.77	26.78	25.34	26.92	29.52	28.16
ENSG00000005469		9.51	6.9	7.78	8.05	7.84	4.15	7.74	5.85	6.79
ENSG00000005471		3.07	2.23	0.52	0.1	0	0.34	2.63	3.1	3.3
ENSG00000005483		135.01	143.08	139.18	127.77	149.25	149.51	121.57	128.74	112
ENSG00000005486		71.91	83.58	64.85	50.72	74.68	55.99	45.11	42.88	48.07
ENSG00000005513		0.28	0.3	0.52	0.06	0	0.2	0.29	0.67	0.64
ENSG00000005700		23.05	23.55	24.64	25.88	32.07	26.55	25.55	20.55	22.26
ENSG00000005801		27.25	22.11	28.25	20.46	22.33	29.4	25.27	34.01	21.28
ENSG00000005810		91.46	98.47	75.84	72.64	89.11	71.44	105.32	86.9	87.57
ENSG00000005812		21.72	24.45	23.2	24.17	23.17	22.33	17.12	17.62	18.46
ENSG00000005844		589.78	638.3	527.16	1057.49	919.58	1014.57	968.27	930.84	947.97
ENSG00000005882		28.33	20.9	28.92	40.21	26.87	30.57	34.95	25.86	28.24
ENSG00000005884		30	32.67	35.15	23.22	24.85	15.48	24.35	32.58	32.66
ENSG00000005889		32.63	36.42	33.27	44.4	33.01	51.07	52.49	57.93	61.53
ENSG00000005893		44.65	47.69	47.35	65.4	62.25	69.08	41.07	46.91	50.78
ENSG00000005961		1.77	1.38	1.05	1.15	0	0.06	2.53	0.66	6.01
ENSG00000005981		0	0	0	0	0	0	0	0	0
ENSG00000006007		28.84	30.68	29.58	41.36	43.81	35.11	25.3	27.01	30.87
ENSG00000006015		32.53	43.25	31.07	34.29	27.33	27.81	31.8	34.08	39.41
ENSG00000006016		5.33	3.91	5.46	6.15	1.91	5.41	5.77	4.05	8.11
ENSG00000006025		30.46	33.98	22.87	21.72	31.12	22.71	27.74	32	35.7
ENSG00000006042		0	0.11	0	0	0	0	0	0	0
ENSG00000006047		0.04	0.12	0	0.04	0	1.08	0.92	0.35	0.31
ENSG00000006059		0	0	0	0	0	0	0	0	0
ENSG00000006062		26.81	25.73	24.3	30.92	34.94	25.71	29.09	29.63	31.36
ENSG00000006071		0	0	0	0	0	0	0	0	0
ENSG00000006116		0	0	0	0	0	0	0	0	0.13
ENSG00000006118		0.22	0.64	0.85	0	0	0	0.87	1.7	1.33
ENSG00000006125		104.64	111.83	114.7	142.33	136.68	142.93	123.46	109.54	122.76
ENSG00000006128		0	0	0	0	0	0	0	0	0
ENSG00000006194		21.66	25.08	28.47	28.7	21.26	28.57	21.44	26.64	27.59
ENSG00000006210		0	0	0	0	0	0	0	0	0
ENSG00000006282		30.69	29.68	27.95	26.86	22.79	20.5	28.52	23.31	22.76
ENSG00000006283		0	0	0	0.03	0	0	0	0	0
ENSG00000006327		2.63	3.7	4.97	0.59	1.53	0.81	1.21	0.29	1.63
ENSG00000006377		0	0	0	0	0	0	0	0	0
ENSG00000006432		3.33	3.36	2.55	2.94	1.8	1.86	2.41	2.14	4.28
ENSG00000006451		36.1	25.88	30.32	42.77	38.45	42.68	28.23	28.94	31.91
ENSG00000006453		0.89	1.34	0.78	1.28	2.36	1.35	1.23	2.15	0.93
ENSG00000006459		40.28	57.7	40.01	47.65	31.22	35.32	36.06	31.2	29.91
ENSG00000006468		0.06	0.29	0.09	3.6	2.77	2.56	1.04	0.58	1.22
ENSG00000006530		25.38	22.14	21.47	33.71	32.37	29.49	28.01	27.46	27.28
ENSG00000006534		0.75	1.57	2.5	0.16	0.18	0	0.46	0	0.44
ENSG00000006555		7.31	10.56	7.53	12.88	12.08	10.34	8.21	13.45	8.47
ENSG00000006576		23.17	23.98	23.42	58.44	53.4	53.16	24.57	31.08	25.75
ENSG00000006606		0	0	0	0	0	0	0	0	0
ENSG00000006607		24.69	20.78	13.07	18.24	17.71	23.71	23.72	20.5	36.56
ENSG00000006611		0	0	0	0	0	0	0	0	0
ENSG00000006625		11.01	16.22	17.71	16.47	17.56	17.78	10.88	15.07	10.3
ENSG00000006634		28.28	28.07	24.14	44.44	39.59	41.31	33.22	32.89	30.06
ENSG00000006638		2.86	2.53	3.62	0.92	1.12	0.8	1.88	1.81	0.47
ENSG00000006652		45.3	35.6	40.31	33.29	45.04	35.96	42.63	34.73	43.87
ENSG00000006659		0	0	0	0	0	0.48	0	0	0
ENSG00000006695		22.08	12.78	20.2	26.98	22.76	22.36	23.78	22.05	23.83
ENSG00000006704		0.67	1.53	1.66	0.27	0.29	1.15	0.3	0.44	0.34
ENSG00000006712		61.05	89.17	61.6	48.25	43.44	50.99	77.76	58.04	50.51
ENSG00000006715		48.88	48.32	48.72	55.21	69.88	69.36	51.96	51.85	66.74
ENSG00000006740		0.39	0.22	0.38	0.13	0.25	0.25	0.82	0.54	0.52
ENSG00000006744		51.95	57.08	60.97	61.94	70.35	76.66	71.94	50.05	61.51
ENSG00000006747		0	0.07	0	0	0	0	0.18	0.18	0
ENSG00000006756		3.92	5.02	4.77	4.4	2	6.44	4.36	2.1	2.46
ENSG00000006757		4.43	5.11	5.32	4.96	4.49	2.53	8.43	5.73	5.89
ENSG00000006788		0	0	0	0	0	0	0	0	0
ENSG00000006831		32.99	37.59	30.39	39.4	41.65	39.95	33.21	30.27	41.31
ENSG00000006837		0.29	0.89	0.09	0.45	1.33	0.17	0.53	0.24	0
ENSG00000007001		0	0	0	0	0	0	0	0	0
ENSG00000007038		0	0.28	0	14.85	10.95	10.01	0.42	0	3.81
ENSG00000007047		45.22	49.02	38.43	45.85	43.32	38.44	33.25	40.22	23.73
ENSG00000007062		0.09	0	0	0	0	0	0	0	0
ENSG00000007080		39.48	35.64	40.26	44.64	45.41	45.77	49.6	45.62	40.38
ENSG00000007129		65.04	62.71	55.86	50.72	75.54	51.84	48.31	56.05	72.56
ENSG00000007168		148.36	154.67	160.14	164.31	179.26	165.72	140.16	140.54	142.66
ENSG00000007171		0	0	0	0	0.05	0	0	0	0
ENSG00000007174		0	0.06	0	0.06	0.07	0	0	0.07	0
ENSG00000007202		84.77	82.97	85.77	86.2	85.12	78.49	116.67	81	89.62
ENSG00000007216		0	0	0	0	0	0	0	0	0
ENSG00000007237		3.57	4.68	1.95	4.86	3.63	3.57	2.06	3.76	5.74
ENSG00000007255		35.95	36.97	33.05	37.12	26.84	25.49	34.3	42.04	38.95
ENSG00000007264		52.8	62.34	48.19	44.56	43.85	39.63	70.68	64.23	59.27
ENSG00000007306		0	0	0	0	0	0	0	0	0
ENSG00000007312		29.51	35.07	39.39	25.68	24.96	20.97	61.64	54.88	84.72
ENSG00000007314		0.04	0.02	0.22	0.02	0	0	0.03	0.06	0.03
ENSG00000007341		28.38	30.08	25.99	26.93	31.1	42.98	22.3	30.9	29.28
ENSG00000007350		1.62	0.84	1.46	1.53	1.14	1.18	2.4	0.72	0.99
ENSG00000007372		0	0.07	0.04	0.1	0	0	0	0	0
ENSG00000007376		15.62	15.12	13.51	13.45	13.69	13.07	15.29	14.66	18.68
ENSG00000007384		0.61	1.12	0.13	0.67	0	0.59	0	0	0.15
ENSG00000007392		49.86	60.39	47.61	24.96	29.36	33.06	46.24	48.79	49.58
ENSG00000007402		2.39	2.63	2.48	0.84	1.19	1.04	1.73	2.17	3.3
ENSG00000007516		9.46	7.85	6.2	1.79	1.18	2.46	4.78	5.47	7.72
ENSG00000007520		25.55	31.57	25.88	27.55	26.01	21.86	30.42	24.5	29.35
ENSG00000007541		14.41	15.22	10.45	16.92	10.52	13.87	15.94	17.15	15.21
ENSG00000007545		28.91	35.76	20.3	22.38	25.06	19.91	43.01	22.78	19.83
ENSG00000007866		1.16	0.8	0.66	0.63	0.71	1.47	0.45	0.68	0.41
ENSG00000007908		0	0	0.05	0	0	0	0	0	0
ENSG00000007923		23.19	22.66	23.43	28.86	17.71	28.88	30.91	30.35	24.47
ENSG00000007933		0	0	0	0	0	0	0	0	0
ENSG00000007944		59.48	64.24	65.01	32.35	40.05	32.73	39.59	30.6	32.37
ENSG00000007952		0	0	0	0	0	0	0	0	0
ENSG00000007968		9.74	7.31	7.6	13.03	10.09	11.82	5.58	7.43	9.24
ENSG00000008018		114.63	112.11	106.41	136.93	137.58	146.95	121.74	108.64	120.22
ENSG00000008056		3.65	3.16	4.4	3.96	2.63	3.28	7.71	2.73	3.84
ENSG00000008083		32.12	34.44	31.91	40.58	43.17	40.34	28.72	26.09	28.59
ENSG00000008086		0.96	1.29	2.3	0.58	1.91	1.09	2.22	1.16	1.04
ENSG00000008118		0	0.08	0	0	0	0	0	0	0
ENSG00000008128		93.24	85.28	85.49	85.66	92.91	76.99	51.18	51.76	60.29
ENSG00000008130		46.46	41.23	48.26	35.98	45.61	47.44	67.96	53.87	66.11
ENSG00000008196		0	0	0	0	0	0	0	0	0
ENSG00000008197		0	0	0	0	0	0	0	0	0
ENSG00000008226		9.57	2.69	5.26	1.68	3.06	3.87	6.47	6.86	4.67
ENSG00000008256		1.65	1.82	3.03	1.1	4.97	0.59	4.01	0.8	3.04
ENSG00000008277		0.82	0.96	1.48	0.92	1.01	1.18	1.96	1.55	1.01
ENSG00000008282		11.69	9.99	28.95	8.03	8.7	11.02	24.51	13.41	28.67
ENSG00000008283		23.26	19.8	26.06	18.87	13.85	18.36	40.98	38.21	33.58
ENSG00000008294		45.07	51.67	43.22	58.91	63.44	55.12	50.3	40.84	46.09
ENSG00000008300		3.37	6.57	5.03	1.35	2.22	1.5	3.38	3.14	2.89
ENSG00000008311		0.06	0.4	0.25	0.12	0.29	0	0.38	0.73	0.34
ENSG00000008323		1.2	0.83	2.4	0.4	2.17	1.06	2.2	1.3	2.14
ENSG00000008324		34.6	33.56	38.82	41.01	42.55	46.26	29.76	36.86	33.77
ENSG00000008382		10.84	15.19	13.59	10.22	12.36	10.53	11.17	20.36	15.3
ENSG00000008394		0.46	0.76	0.47	0	0	0	0	0	0
ENSG00000008405		9.49	11	8.11	14.28	13.35	12	16.24	9.19	10.64
ENSG00000008438		0	0.33	0	0	0	0	0	0	0
ENSG00000008441		0.28	0.89	0.85	0.46	0.39	0.13	0.84	3.15	2.9
ENSG00000008513		119.07	134.72	116.42	133.49	124.47	149.58	101.43	108.11	108.04
ENSG00000008516		91.61	89.08	91.3	47.59	35.64	42.5	48.43	53.05	41.27
ENSG00000008517		3522.96	3151.16	3426.34	4777.93	4666.27	4689.39	3334.05	3851.13	3382.66
ENSG00000008710		62.4	45.28	35.28	31.56	36.88	17.35	40.07	33.92	48.87
ENSG00000008735		0.18	0.13	0.09	0.13	0.07	0.14	0.08	0.04	0.3
ENSG00000008838		46.19	56.5	42.75	53.83	39.39	50.18	53.41	67.47	60.14
ENSG00000008853		7.52	5.03	8.54	5.83	7.22	5.99	19.39	10.12	23.65
ENSG00000008869		16.2	21.19	19.13	18.07	19.88	15.7	23.76	19.61	18.84
ENSG00000008952		54.75	64.53	67.5	84.7	69.48	70.84	65.22	86.29	81.6
ENSG00000008988		1650.39	1663.45	1800.88	1332.49	1391.35	1381.11	1810.4	1862.85	1814.27
ENSG00000009307		361.07	348.36	297.88	334.24	342.45	346.07	324.99	317.51	326.91
ENSG00000009335		47.78	42.68	50.07	49.84	51.51	47.01	62.31	49.91	55.27
ENSG00000009413		29.24	16.64	28.85	15.8	23.14	13.33	17.63	13.97	15.16
ENSG00000009694		2.19	2.01	2.6	3.39	4.01	3.18	4.33	4.39	4.54
ENSG00000009709		0	0	0	0	0	0	0	0	0
ENSG00000009724		5.87	3.34	5.41	5.14	4.71	4.76	4.45	2.76	6.19
ENSG00000009765		0	0	0	0	0	0	0	0	0
ENSG00000009780		14.97	10.76	11.73	12.52	10.17	16.73	13.58	11.59	10.52
ENSG00000009790		271.8	291.72	282.68	316.46	328.47	320.43	278.47	303.29	293.7
ENSG00000009830		9.48	6.71	3.4	4.54	3.6	3.04	12.08	5.15	4.87
ENSG00000009844		18.9	20.44	16.06	17.15	16.9	20.79	19.07	14.96	20.98
ENSG00000009950		0.09	0	0	0	0	0	0	0	0
ENSG00000009954		59.69	59.81	61.44	68.58	72.37	75.03	69.67	60.08	66.57
ENSG00000010017		39.79	38.73	41.28	42.67	48.8	44.46	43.64	41.86	37.72
ENSG00000010030		4.85	3.68	5.25	2.62	3.26	3.62	8.31	4.23	4.46
ENSG00000010072		19.06	19.9	16.6	14	26.94	14.39	23.46	16.72	21.65
ENSG00000010165		18.03	22.23	16.91	30.55	24.57	29.27	31.04	30	26.6
ENSG00000010219		15.47	16.34	12.74	16.72	13.47	25.55	19.44	24.74	14.25
ENSG00000010244		143.4	146.85	150.83	203.67	199.03	204.32	192.31	168.66	176.25
ENSG00000010256		51.24	43.62	46.71	45.7	56.34	66.87	64.91	54.96	59.69
ENSG00000010270		15.98	16.08	18.25	25.09	25.95	24.43	12.72	14.44	19.3
ENSG00000010278		63.91	57.39	65.22	28.17	30.19	30.19	27.17	48.43	29.94
ENSG00000010282		0	0	0	0	0	0	0	0	0
ENSG00000010292		29.19	53.1	42.38	62.92	54.51	57.95	53.57	54.06	46.97
ENSG00000010295		22.04	24.38	18.59	20.02	19.76	18.96	24.17	21.95	23.48
ENSG00000010310		32.39	39.31	28.05	22.63	25.22	20.88	14.95	13.76	14.96
ENSG00000010318		11.95	11.45	8.67	14.14	12.13	10.05	13.19	8.98	19.53
ENSG00000010319		0.07	0.77	0.38	0.53	0.13	0	0.47	0.4	0.14
ENSG00000010322		73.87	81.01	69.47	57.99	61.44	60.41	76.79	90.14	76.19
ENSG00000010327		1.66	4.85	1.55	0	0	0	0	0	0.12
ENSG00000010361		9.68	10.96	8.65	10.99	9.15	8.6	16.57	13.53	6.77
ENSG00000010379		0.73	0.19	1.86	1.36	0	0.54	0	0.47	0.5
ENSG00000010404		149.98	175.36	142.32	141.57	147.82	147.03	157.42	137.75	151.97
ENSG00000010438		0	0	0	0.85	0.48	0	0.99	0	0
ENSG00000010539		10.92	12.21	12.34	9.66	6.81	7.24	11.7	12.3	11.59
ENSG00000010610		46.99	67.43	60.99	6.17	6.59	6.03	23.97	21.13	19.42
ENSG00000010626		3.48	5.41	9.82	5.98	3.62	5.32	5.37	5.11	6.25
ENSG00000010671		4.08	6.05	7.41	1.29	1.54	0.76	16.83	12.24	24.8
ENSG00000010704		1.74	2.35	2.29	2.09	2.38	1.24	1.78	3.63	4.04
ENSG00000010803		20.21	13.49	11.11	6.94	6.07	13.35	10.61	8.22	15.01
ENSG00000010810		560.45	601.68	526.93	629.54	721.13	668.74	582.13	494.88	624.17
ENSG00000010818		45.32	47.37	47.79	61.54	60.9	63.28	49	44.85	55.19
ENSG00000010932		0	0	0	0	0	0	0	0	0
ENSG00000011007		34.21	34.74	34.96	42.92	37.21	37.89	35.96	29.03	31.62
ENSG00000011009		36.75	41.73	36.28	47.52	36.53	45.93	49.82	53.83	39.2
ENSG00000011021		8.52	9.08	6.98	11.17	9.55	10.99	12.4	12.04	15.27
ENSG00000011028		3.37	1.96	0.85	3.18	2.29	3.75	1.14	1.31	0.92
ENSG00000011052		0	5.86	0	2.29	2.31	2.15	0	4.12	6.05
ENSG00000011083		0	0	0	0	0	0	0	0	0
ENSG00000011105		1.42	1.05	2.39	0.04	0.15	0.09	0.88	0.55	0.23
ENSG00000011114		19.24	17.32	16.42	23.1	41.89	17.25	21.44	37.63	33.52
ENSG00000011132		54.06	56.01	52.38	41.3	50.04	45.04	49.92	45.31	43.63
ENSG00000011143		6.56	9.61	6.83	7.04	4.56	7.02	7.72	4.49	6.49
ENSG00000011198		9.81	11.24	15.22	16.67	19.13	14.75	9.6	9.85	12.89
ENSG00000011201		0.35	0.44	0.14	0	0	0	0	0	0
ENSG00000011243		78.47	84.15	74.84	67.57	76	66.99	92.67	77.65	96.48
ENSG00000011258		17.39	12.84	17.8	10.56	15.33	12.55	17.33	13.33	13.89
ENSG00000011260		23.34	20.34	21.49	26.78	24.86	27.2	25.38	27.2	26.39
ENSG00000011275		44.52	43.11	40.51	37.92	40.03	37.62	43.06	45.13	48.37
ENSG00000011295		35.1	35.03	35.01	31.45	32.49	25.48	31.58	32.93	31.25
ENSG00000011304		133.97	155.66	151.45	175.84	159.93	185.36	206.04	161.35	174.01
ENSG00000011332		1.11	2.93	0.42	0.86	0.48	0.22	1.89	0.31	1.75
ENSG00000011347		0.02	0	0	0	0	0	0	0.05	0
ENSG00000011376		13.76	11.23	9.81	14.31	14.04	13.8	15.66	13.19	15.76
ENSG00000011405		16.98	17.88	17.21	22.3	31.54	19.15	12.56	24.88	22.9
ENSG00000011422		1.88	6.29	4.73	2.55	1.37	2.85	1.38	1.21	2.02
ENSG00000011426		2.42	3.4	2.78	9.92	9.84	7.24	3.34	2.09	3
ENSG00000011451		25.96	17.96	16.6	17.47	15.02	13.56	26.09	23.04	20.91
ENSG00000011454		24.11	29.76	30.68	31.11	28.98	28.19	20.7	38.31	34.87
ENSG00000011465		0	0	0	0	0	0	0	0	0
ENSG00000011478		6.12	2.57	3.03	3.56	4.47	3.43	5.29	2.88	2.98
ENSG00000011485		89.01	85.84	79.38	53.79	58.42	51.62	91.05	88.15	77.73
ENSG00000011523		9.73	10.72	9.83	13.87	13.44	13.31	14.26	11.13	13.37
ENSG00000011566		6.7	4.24	3.52	10.62	6.67	6.24	6.37	4.3	4.56
ENSG00000011590		13.58	15.28	13.29	17.42	17.2	15.32	11.84	18.35	10.86
ENSG00000011600		21.82	34.78	24.62	21.9	15.44	23.22	26.09	10.64	19.59
ENSG00000011638		8.38	9.52	6.3	8.5	7.54	8.75	5.9	4.66	6.69
ENSG00000011677		0	0	0	0	0	0	0	0	0
ENSG00000012048		2.78	3.83	5.77	14.23	8.66	11.69	7.52	5.38	4.28
ENSG00000012061		43.62	48.2	38.31	39.03	34.15	32.23	44.12	40.37	40.52
ENSG00000012124		18.38	34.87	30.65	8.07	8.03	8.3	128.14	113.49	153.22
ENSG00000012171		0.8	0.68	0.72	0.38	0.07	1.1	1.7	0.53	0.28
ENSG00000012174		5.07	5.91	3.98	4.1	5.52	5.1	5.68	4.69	3.96
ENSG00000012211		9.18	6.77	7.92	6.18	4.62	6.59	5.78	4.56	8.57
ENSG00000012223		0	0	0	0.64	0	0	0	0	0
ENSG00000012232		17.6	12.47	15.19	16.4	15.19	14.84	10.53	14.97	7.94
ENSG00000012504		0	0	0	0	0	0	0	0	0
ENSG00000012660		103.21	86.8	102.83	81.67	86.15	82.45	100.17	94.61	94.67
ENSG00000012779		9.89	12.98	14.16	3.51	1.55	3.11	31.56	16.29	26.62
ENSG00000012817		81.28	75.69	69.71	99.21	99.58	89.45	0	0	0
ENSG00000012822		111.1	118.42	103.22	121.11	113.97	122.34	97.61	99.59	106.69
ENSG00000012963		14.27	17.07	16.32	25.32	23.95	26.23	17.91	22.07	17.21
ENSG00000012983		23.96	32.01	23.97	22.33	30.7	27.12	26.2	24.2	24.12
ENSG00000013016		2.94	3.19	3	3.04	2.91	2.62	6.12	5.79	7.31
ENSG00000013275		63.83	65.66	61.97	73.21	72.34	69.92	69.3	65.28	67.26
ENSG00000013288		27.38	32.53	28.43	36.59	33.69	34.21	38.46	37.23	37.37
ENSG00000013293		0	0	0	0	0	0	0	0	0
ENSG00000013297		0	0	0	0	0	0	0	0	0
ENSG00000013306		39.91	48.1	48.76	45.46	35.12	39.89	59.06	62.56	60.31
ENSG00000013364		219.29	218.04	204.94	264.81	246.51	240.07	257.08	257.36	263.11
ENSG00000013374		99.47	95.28	92.88	99.14	103.63	102.14	129.88	128.29	125.84
ENSG00000013375		11.98	15.03	12.56	10.53	6.37	6.4	9.74	12.46	11.31
ENSG00000013392		1.19	1.92	1.78	1.08	2.19	1.42	1.23	1.62	1.61
ENSG00000013441		330.66	282.09	304.98	269.37	287.19	257.68	254.08	207.47	227.14
ENSG00000013503		3.62	3.34	4.08	3.09	3.49	4.72	2.84	2.74	4.54
ENSG00000013523		6.52	8.26	7.92	5.12	6.31	6.19	8.18	9.27	12.17
ENSG00000013561		22.83	17.55	16.81	20.85	29.71	21.55	18.15	22.12	19.67
ENSG00000013563		18.88	21.28	18.74	21.91	19.09	22.39	14.87	19.1	17.95
ENSG00000013573		37.86	50.59	47.89	39.15	31.33	31.36	53.53	47.06	44.52
ENSG00000013583		7.73	8.88	4.67	8.84	8.93	5.81	5.83	9.45	4.71
ENSG00000013588		0	0	0	0	0	0	0	0	0
ENSG00000013619		11.49	10.67	9.88	12.62	9.69	13.32	6.13	6.3	7.47
ENSG00000013725		156.64	196.96	148.45	192.93	182.16	165.86	192.79	168.12	191.59
ENSG00000013810		76.05	78.92	75.57	83.84	74.18	74.46	66.81	63.58	64.05
ENSG00000014123		20.02	19.41	17.56	18.27	20.74	17.19	19.11	16.23	15.77
ENSG00000014138		11.61	10.61	7.53	20.56	14.12	12.86	15.78	19.32	16.98
ENSG00000014164		27.86	33.81	25.45	18.94	18.66	15.93	22.08	22.28	21.26
ENSG00000014216		99.38	99.32	104.64	107.69	107.79	96.76	133.97	111.35	121.69
ENSG00000014257		0	0.46	0	0	0	0	0.53	0	0
ENSG00000014641		65.51	64.88	75.68	97.12	100.88	98.8	84.72	92.76	76.73
ENSG00000014824		27.78	24.5	20.72	26.71	28.52	27.85	23.33	27.07	33.54
ENSG00000014914		1.56	2.02	1.25	0.7	1.4	2.12	2.05	0.41	0.84
ENSG00000014919		18.06	15.78	15.62	14.36	16.22	19.6	16.82	16.61	18.6
ENSG00000015133		167.5	170.78	143.24	165.31	129.93	130.08	153.54	142.57	146.16
ENSG00000015153		22.8	32.55	29.48	32.98	24.08	23.67	31.15	24.62	31.82
ENSG00000015171		48.59	42.29	46.26	46.03	50.13	50.41	48.14	48.93	60.42
ENSG00000015285		126.67	138.43	141.31	153.5	142.26	132.75	147.97	152.64	151.27
ENSG00000015413		0	0.12	0	0	0.13	0	0.3	0	0
ENSG00000015475		34.3	34.03	34.49	36.17	34.35	14.46	34.09	39.21	40.97
ENSG00000015479		207.87	194.14	219.4	231.46	246.72	215.41	217.42	183.05	229.69
ENSG00000015520		0	0	0	0	0	0	0	0	0
ENSG00000015532		23.16	23.89	24.13	19.45	22.94	22.14	25.39	23.67	22.81
ENSG00000015568		17.19	18.92	17.55	18.18	18.82	38.56	18.04	17.18	23.06
ENSG00000015592		0	0.16	0	0	0	0	0	0	0
ENSG00000015676		55.33	55.61	48.6	50.32	47.08	58.83	43.74	59.42	57.49
ENSG00000016082		0	0	0	0	0	0	0	0	0
ENSG00000016391		0.37	0.66	0.56	0	0.03	0	0.17	0.06	0.12
ENSG00000016402		0	0	0	0	0	0	0	0	0
ENSG00000016490		0	0	0	0	0	0	0	0	0
ENSG00000016602		0	0	0.06	0	0	0	0	0	0
ENSG00000016864		27.67	30.34	31.91	29.15	39.77	31.12	27.94	35.2	29.75
ENSG00000017260		42.54	44.64	40.53	51.19	42.3	42.71	39.17	45.02	38.27
ENSG00000017427		0.32	1.21	0.95	0.97	0.78	0.58	0.48	0.27	0.25
ENSG00000017483		25.81	23.15	29.59	21.38	32.35	22.22	21.4	23.61	19.56
ENSG00000017797		37.77	37.94	31.45	39.89	42.74	41.11	30.91	32.08	34.54
ENSG00000018189		13.94	12.72	12.4	10.36	15.87	13.21	18.13	27.12	37.7
ENSG00000018236		0	0	0	0	0	0	0	0	0
ENSG00000018280		2.86	1.49	0.99	0.52	0.65	0.63	0.25	0.63	0.27
ENSG00000018408		2.09	1.54	0.4	2.68	2.72	1.24	0.55	1.12	0.73
ENSG00000018510		27.91	28.5	31.73	34.67	39.04	36.53	32.93	33.7	33.4
ENSG00000018607		0	0	0	0	0	0	0	0	0
ENSG00000018610		11.56	10.1	14.6	16.12	19.59	21.94	17.37	11.89	16.99
ENSG00000018625		0	0	0	0	0	0	0	0	0
ENSG00000018699		9.72	7.04	9.2	7.35	9.42	11.77	14.76	7.63	16.85
ENSG00000018869		1.18	1.09	2.91	1.01	3.29	0.73	3.42	1.15	4.09
ENSG00000019102		0	0.18	0.17	0	0	0	0	0.44	0
ENSG00000019144		0.68	1.88	1.2	0.51	0.93	0.69	0.62	1.15	3.44
ENSG00000019169		1.39	5.41	2.54	0	0	0	0	0	0
ENSG00000019186		0	0	0	0	0	0	0.21	0	0
ENSG00000019485		2.89	2.9	3.17	6.53	5.61	6.78	5.55	3.93	2.77
ENSG00000019505		0	0	0	0	0	0	0	0.04	0
ENSG00000019549		0	0	0	0	0	0	0	0	0
ENSG00000019582		1945.56	2063.73	1955.76	1301.43	1253.22	1223.42	2321.78	2146.07	2623.21
ENSG00000019991		0.07	0.06	0	0	0.08	0	0	0.12	0.18
ENSG00000019995		16.06	14.26	15.49	12.36	13.77	11.96	13.3	11.69	11.01
ENSG00000020129		18.99	17.66	20.46	12.4	13.44	15.44	26.86	19.44	19.11
ENSG00000020181		0.55	0.49	0.64	0.25	0.53	0.33	0.22	0.28	0.25
ENSG00000020219		0	0	0	0	0	0	0	0.14	0
ENSG00000020256		8.45	8.13	7.6	11.56	10.75	9.9	11.31	10.61	10.34
ENSG00000020426		25.81	21.58	27.12	31.94	32.12	36.26	26.77	17.42	26.27
ENSG00000020577		1.27	3.63	3.89	0.63	1.6	1.48	2.31	1.43	8.58
ENSG00000020633		131.17	146.19	102.45	149.03	128.91	126.42	156.66	123.5	142.13
ENSG00000020922		22.67	21.93	15.35	20.35	16.57	17.32	22.22	26.64	26.15
ENSG00000021300		20.65	20.4	19.3	11.71	10.24	11.33	19.04	18.69	14.17
ENSG00000021355		121.65	131.7	142.91	175.52	184.84	205.18	114.5	110.32	119.83
ENSG00000021461		0	0.21	0.1	0	0	0	0.43	0	0
ENSG00000021488		0	0	0.24	0	0	0.11	0	1.01	0.65
ENSG00000021574		18.79	16.48	18.86	22.43	22.77	20.71	18.73	20.44	21.93
ENSG00000021645		0	0	0	0	0	0	0	0	0
ENSG00000021762		14.51	23.1	15.55	15.83	15.78	9.94	15.89	9.4	14.25
ENSG00000021776		21.99	17.54	22.94	30.46	36.22	29.87	25.14	25.28	26.38
ENSG00000021826		0	0.09	0	0	0	0.05	0.15	0	0
ENSG00000021852		0	0	0	0	0	0	0	0	0
ENSG00000022267		4.03	3.67	5.53	5.81	4.83	2.92	0.64	2.59	1.53
ENSG00000022277		69.26	63.08	62.44	105.69	108.44	113	73.62	68.16	57.97
ENSG00000022355		0	0	0	0	0	0	0	0	0
ENSG00000022556		11.83	19.18	8.6	19.18	17.59	13.14	37.58	46.71	56.97
ENSG00000022567		8.54	9.8	9.19	10.86	8.62	15.89	6.75	9.25	13.23
ENSG00000022840		180.95	184.47	177.91	183.83	178.79	175.06	194.95	178.42	156.35
ENSG00000022976		12.79	17.25	12	11.97	11.92	11.98	18.33	16.71	14.71
ENSG00000023041		37.85	36.07	32.29	37.09	37.92	37.5	47.76	48.47	57.15
ENSG00000023171		69.68	62.8	59.41	59.16	65.28	58.56	41.72	41.87	50.84
ENSG00000023191		53	57.26	53.81	43.93	48.16	43.22	60.23	52.42	55.78
ENSG00000023228		48.36	37.84	39.22	47.94	54.79	45.33	37.95	42.57	33.89
ENSG00000023287		38.3	30.81	39.73	36.34	46.77	39.57	28.01	29.18	35
ENSG00000023318		16.73	16.09	18.98	19.93	18.17	19.31	19.56	17.77	16.87
ENSG00000023330		21.47	20.19	17.83	22.84	18.01	17.97	18.59	19	17.77
ENSG00000023445		46.96	37.2	48.68	65.22	61	70.52	66.36	63.85	70.48
ENSG00000023516		19.05	20.24	20.34	19.93	19.88	18.67	18.06	16.9	19.1
ENSG00000023572		8.54	4.58	5.86	10.35	10.61	7.37	7.39	2.43	9.05
ENSG00000023608		4.03	4.43	4.39	2.5	2.6	2.28	2.88	2.59	2.58
ENSG00000023697		21.06	16.29	17.06	12.45	18.99	18.5	11.12	18.07	14.3
ENSG00000023734		48.95	41.94	49.63	45.08	54.77	52.98	44.81	43.5	43.49
ENSG00000023839		1.02	1.31	1.53	0.82	1.67	0.96	3.3	1.62	0.68
ENSG00000023892		136.32	126.39	124.48	132.83	124.93	125.3	116.65	119.79	127.42
ENSG00000023902		51.9	63.69	49.39	58.86	50.75	56.86	66.31	76.45	74.71
ENSG00000023909		19.17	20.22	15.84	20.95	19.57	17.96	12.83	12.64	15.73
ENSG00000024048		39.15	35.68	33.61	37.12	38.09	34.43	35.25	33.39	31.74
ENSG00000024422		0	0.05	0.2	0	0	0	0	0	0
ENSG00000024526		0.13	0.53	0.35	1.07	0.65	1.92	0.15	0.8	0.28
ENSG00000024862		22.5	21.87	23.13	28.91	25.29	26.08	16.29	21.11	19.6
ENSG00000025039		2.58	5.36	3.09	4.12	4.28	6.54	3.32	3.3	3.27
ENSG00000025156		7.45	6.13	5.5	7.01	8.37	6.83	8.84	8.58	5.35
ENSG00000025293		50.52	67.53	51.57	39.95	59.2	49.2	51.09	48.78	57.76
ENSG00000025423		0	0.26	1.52	0.27	0.52	0.29	1.62	0	0.35
ENSG00000025434		11.29	19.82	6.83	4.5	7.92	5.85	1.26	6.68	4.08
ENSG00000025708		94.21	89.7	76.22	92.49	103.39	86.39	149.57	136.07	135.35
ENSG00000025770		22.01	23.98	23.85	32.68	25.4	27.65	31.38	24.4	28.49
ENSG00000025772		11.05	7.7	7.99	8.61	8.91	10.54	8.57	9.12	8.88
ENSG00000025796		22.52	29.76	21.7	27.31	35.26	38.37	32.08	21.17	18.72
ENSG00000025800		38.53	38.06	46.45	43.64	45.46	50.03	39.44	40.61	31.34
ENSG00000026025		655.72	687.68	636.38	1065.79	919.41	1002.64	583.35	626.63	577.48
ENSG00000026036		4.55	5.78	4.81	6.05	5.44	4.33	6.91	5.96	6.59
ENSG00000026103		41.13	52.03	49.9	77.71	80.69	74.19	64.19	54.86	59.76
ENSG00000026297		150.82	178.83	187.55	59.59	63.81	66.62	94.02	93.39	99.97
ENSG00000026508		792.85	751.84	769.79	593.86	631.14	544.54	699.73	616.51	637.55
ENSG00000026559		0.08	0.44	0.46	0	0	0	0	0.11	0.37
ENSG00000026652		4.68	3.99	4.61	2.96	3.76	2.59	4.53	4.88	5.5
ENSG00000026751		119.37	140.57	120.16	198.26	199.93	206.63	208.09	194.18	205.57
ENSG00000026950		151.9	153.42	137.19	89.1	94.95	96.7	175.67	150.25	192.83
ENSG00000027001		3.94	4.36	4.03	5.83	6.79	9.27	10.38	5.53	8.18
ENSG00000027075		310.65	303.41	298.81	354.66	383.69	355.87	334.45	357.75	325.95
ENSG00000027644		0.16	0.21	0.2	0.07	0	0	0.04	0	0.05
ENSG00000027697		42.62	40.55	42.43	29.44	36.99	31.2	35.01	36.52	38.69
ENSG00000027847		14.21	17.33	15.43	14.2	12.71	10.77	13.85	18.37	17.77
ENSG00000027869		153.14	184.67	148.29	167.46	184.2	167.65	108.85	109.34	104.86
ENSG00000028116		11.06	15.25	14.49	15.37	20.1	13.77	16.87	18.65	22.5
ENSG00000028137		123.61	135.41	128.61	249.74	214.33	250.53	127.64	123.25	125.22
ENSG00000028203		36.75	36.17	25.41	42.66	52.25	57.02	32	30.44	33.63
ENSG00000028277		31.58	34.99	37.1	25.15	17.24	24.85	38.31	30.81	39.49
ENSG00000028310		51.47	48.5	55.07	43.76	52.69	35.27	44.8	44.52	45.46
ENSG00000028528		61.71	88.37	56.53	81.11	72.72	92.83	61.95	67.79	59.93
ENSG00000028839		17.42	21.32	21.2	30.59	22.75	30.38	14.14	18.11	14.81
ENSG00000029153		6.49	9.09	4.96	7.42	6.53	4.74	3.14	3.42	3.63
ENSG00000029363		274.43	253.38	284.16	306	363.28	290.86	323.39	259.47	297.22
ENSG00000029364		32.23	27.33	27.43	26.59	27.47	30.27	30.11	19.61	22.65
ENSG00000029534		3.36	2.8	4.58	2.01	1.41	1.84	3.02	1.96	2.81
ENSG00000029559		0	0	0	0	0	0	0	0	0
ENSG00000029639		15.1	13.04	10.4	11.38	9.13	6.85	15.06	9.05	15.79
ENSG00000029725		38.87	36.84	41.21	46.01	44.13	59.68	54.64	49.35	52.32
ENSG00000029993		7.9	3.48	5.54	14.67	9.42	14.5	6.16	4.85	5.74
ENSG00000030066		21.83	23.76	30.89	24.67	23.03	21.27	26.53	21.13	24.06
ENSG00000030110		42.91	40.64	44.49	40.09	42.58	38.55	30.78	31.04	30.05
ENSG00000030304		0	0	0	0	0	0	0	0	0
ENSG00000030419		5.92	5.18	5.17	14.87	14.15	15.83	14.65	13.53	11.37
ENSG00000030582		35.61	59.87	43.77	26.87	22.81	31.47	43.8	42.56	53.76
ENSG00000031003		38.71	30.95	38.38	44.07	50.68	41.11	36.41	33.41	37.56
ENSG00000031081		3.09	2.26	1.75	1.33	1.6	0.84	3.29	3.09	4.61
ENSG00000031691		0.95	1.44	1.94	3.07	1.69	2.4	1.89	1.65	1.63
ENSG00000031698		73.62	71.68	76.4	76.03	71.03	79.34	77.22	90.24	86.57
ENSG00000031823		63.99	70.69	56.46	70.85	64.26	70.6	65.9	74.5	73.33
ENSG00000032219		46.93	56.44	53.32	39.82	46.29	41.38	35.38	35.32	40.79
ENSG00000032389		20.16	27.2	21.51	26.4	24.93	22.68	29.4	25.78	29.35
ENSG00000032444		93.81	99.31	95.08	85.79	96.94	91.32	97.59	108.28	99.38
ENSG00000032742		8.85	8.55	7.59	6.3	7.47	10.25	7.95	6.84	5.84
ENSG00000033011		14.11	17.49	12.3	17.97	18.21	22.09	22.48	20.91	14.78
ENSG00000033030		23.31	24.23	23.29	33.69	27.31	28.15	20.36	25.18	19.77
ENSG00000033050		15.58	10.63	15.74	18.11	15.86	11.88	22.7	13.22	19.48
ENSG00000033100		27.72	32.5	28.4	32.45	30.04	30.56	36.8	30.9	30.36
ENSG00000033122		0.34	0.04	0.34	1.24	0.34	1.63	1.14	0.8	0.16
ENSG00000033170		70.32	66.76	70.53	114.05	119.48	113.24	50.16	52.11	54.64
ENSG00000033178		69.45	50.56	66.28	54.24	67.94	63.19	64.02	48.18	32.91
ENSG00000033327		3.63	7.84	5.2	6.67	3.81	4.45	6.85	3.16	3.68
ENSG00000033627		9.13	16.19	14	10.41	5.53	9.87	16.74	14.55	22.9
ENSG00000033800		48.22	38.55	47.05	42.04	47.45	40.86	42.27	47.64	50.27
ENSG00000033867		80.63	67.12	74.67	123.61	124.13	110.47	71.69	64.17	69.74
ENSG00000034053		25.13	24.63	18	3.05	2.92	3.42	47.09	35.05	49.84
ENSG00000034152		54.28	60.63	64.99	61.29	52.39	66.47	61.81	63.44	63.49
ENSG00000034239		0	0	0	0	0	0	0	0	0
ENSG00000034510		4545.38	4121.86	4386.7	5077.37	4925.75	4983.96	3568.35	4176.41	3611.06
ENSG00000034533		8.73	8.31	8.57	9.61	8.63	9.75	10.49	6.32	7.04
ENSG00000034677		298.82	286.14	263.5	249.73	282.39	235.7	247.37	229.43	211.21
ENSG00000034693		7.74	3.56	10.04	7.62	5.18	8.01	6.47	4.57	5.39
ENSG00000034713		73.51	74.33	89.88	82.23	105.02	93.51	86.52	87.14	85.51
ENSG00000034971		0	0.09	0	0	0	0	0	0	0
ENSG00000035115		13.9	15.47	17.32	8.52	15.21	9.41	14.89	28.57	22.45
ENSG00000035141		36.7	33.66	31.49	28	27.82	27.57	24.68	20.21	23.75
ENSG00000035403		14.72	13.89	15.35	11.85	7.54	7.37	10.59	18.47	9.51
ENSG00000035499		3.53	1.62	1.94	5.81	4.68	4.73	2.56	1.71	2.49
ENSG00000035664		45.15	42.9	36.44	38.42	28.53	44.28	24.09	31.78	37.61
ENSG00000035681		59.39	66.61	59.97	55.93	66.68	64.95	64.67	60.87	73.63
ENSG00000035687		31.5	28.96	33.23	42.93	39.95	49.56	40.37	40.59	37.31
ENSG00000035720		10.58	8.02	12.24	11.01	11.15	7.12	10.48	7.87	11.57
ENSG00000035862		14.46	18.07	12.98	6.46	6.01	4.86	10.12	7.86	5.8
ENSG00000035928		51.88	55.56	45.79	63.89	74.06	53.1	43.45	68.25	45.68
ENSG00000036054		17.03	15.13	14.12	30.37	16.09	20.27	16.54	17.58	16.29
ENSG00000036257		52.93	48.35	42.06	59.7	59.63	73.48	59.63	58.24	59.2
ENSG00000036448		5	0.22	3.07	6.13	6.07	2.6	2.64	6.15	1.62
ENSG00000036473		0	0	0	0	0	0	0	0	0
ENSG00000036530		0	0.39	0	0	0	0	0.48	0	0
ENSG00000036549		20.51	23.43	25.16	23.38	29.18	25.93	27.16	25.8	28.99
ENSG00000036565		0	0	0	0	0	0	0	0	0
ENSG00000036672		0.24	0.57	0.12	0.33	0.07	0.52	0.14	1.41	0.08
ENSG00000036828		0	0.02	0.02	0	0	0	0	0	0
ENSG00000037042		11.44	13.93	12.27	9.02	8.1	9.19	19.96	16.53	20.43
ENSG00000037241		20	17.59	25.12	28.48	25.02	23.14	18.55	22.99	26.46
ENSG00000037280		0.8	1.83	0.42	1.02	0.1	0.99	1.14	0.96	1.76
ENSG00000037474		51.97	55.15	45.52	53.32	56.3	55.22	59.36	45.32	54.38
ENSG00000037637		19.67	25.19	22.25	15.76	15.84	17.46	21.68	19.47	15.16
ENSG00000037749		16.71	22.74	26.91	30.72	19.95	19.22	13.95	18.8	21.3
ENSG00000037757		24.76	25.14	24.21	20.42	21.17	18.77	19.32	22.2	22.21
ENSG00000037897		9.79	4.39	3.66	2.15	3.6	5.78	11.38	4.93	1.35
ENSG00000037965		0	0	0	0	0	0	0	0	0
ENSG00000038002		26.69	36.05	21.83	38.74	27.03	32.7	20.22	20.3	16.43
ENSG00000038210		13.62	16.81	19.2	15.71	16.87	18.77	17.13	14.73	20.17
ENSG00000038219		52.27	47.24	48.22	49.57	43.67	46.06	58.44	54.75	54.03
ENSG00000038274		72.77	75.69	84.26	84.57	93.96	85.59	70.48	72.37	77.1
ENSG00000038295		0	0	0	0	0	0	0	0	0
ENSG00000038358		42.16	61.84	55.83	55.01	60.97	62.05	56.24	52.58	63.29
ENSG00000038382		3.14	10.78	12.22	2.26	1.81	3.66	15.86	11.73	14.56
ENSG00000038427		1.77	1.32	1.33	0.09	0.16	0.02	0.33	0	0.73
ENSG00000038532		26.81	35.23	34.2	27.51	23.8	23.31	31.04	27.53	30.4
ENSG00000038945		2.4	3.71	2.08	0	0	0	0	0	0.28
ENSG00000039068		0.09	3.35	0.49	0.09	0	0	0.11	0.18	0.52
ENSG00000039123		51.91	44.44	47.37	43.2	53.36	57.16	57.58	44	46.14
ENSG00000039139		0	0	0	0	0	0.03	0	0	0
ENSG00000039319		8.94	11.91	13.66	9.79	13.41	11.06	7.78	9.63	6.71
ENSG00000039523		28.79	33.55	28.16	20.05	20.53	15.19	37.05	29.86	48.63
ENSG00000039537		0	0	0	0	0	0	0	0	0
ENSG00000039560		0.06	0.06	0.12	0	0	0	0	0	0
ENSG00000039600		0.51	1.16	0.6	0.28	0.16	0.23	0.5	0.17	0.97
ENSG00000039650		99.74	122.28	107.46	106.33	99.83	98.68	127.44	100.39	119.04
ENSG00000039987		0	0.48	0	0.1	0	0	0	0	0
ENSG00000040199		7.57	8.61	7.61	7.56	7.31	5.89	8.53	7.95	8.94
ENSG00000040275		3.03	5.88	7.87	13.83	12.82	14.87	6.34	8.16	7.48
ENSG00000040341		69.62	62.2	60.66	65.4	75.37	58.7	60.54	70.61	59.92
ENSG00000040487		13.28	11.76	13.08	14	12.46	13.02	15.01	11.8	11.98
ENSG00000040531		10.63	14.97	9.58	10.1	14.28	9.12	12.36	11.91	16.16
ENSG00000040608		1.47	1.19	1.15	0.36	0.42	0.86	0.88	1.34	0.79
ENSG00000040633		34.44	36.65	33.33	51.74	43.48	49.7	44.12	43.15	45.26
ENSG00000040731		0	0	0	0	0	0	0	0	0
ENSG00000040933		61.97	70.14	63.8	77.69	79.14	78.93	73.39	79.99	75.3
ENSG00000041353		0.39	0.5	0.79	0.13	1.47	2.52	1.99	3.43	0.34
ENSG00000041357		128.25	105.59	138.7	151.32	147.78	143.86	112.47	117.18	109.29
ENSG00000041515		0.11	0.05	0	0.11	0	0	0.16	0	0.48
ENSG00000041802		28.95	31.99	32.82	42.5	42.22	31.14	36.54	30.29	30.14
ENSG00000041880		23.55	26.2	18.21	12.75	20.2	15.15	23.98	29.65	26.23
ENSG00000041982		1.87	1.42	0.56	2.66	3.36	1.98	0.82	1.63	2.22
ENSG00000041988		17.14	9.66	11.07	9.62	7.11	9.71	8.81	5.78	12.69
ENSG00000042062		18.96	16.02	17.67	8.73	9.9	7.3	28.76	15.18	22.56
ENSG00000042088		53.12	44.2	51.71	44.58	38.95	52.84	42.64	56.25	46.28
ENSG00000042286		6.36	5.78	5.35	7.84	7.52	6.54	5.59	5.15	4.91
ENSG00000042304		0	0	0	0	0	0	0	0	0
ENSG00000042317		2.84	2.42	2.21	2.81	2.67	2.4	2.75	2.85	4.82
ENSG00000042429		27.73	23.33	21.69	22.44	31.14	25.56	21.7	19.98	23.11
ENSG00000042445		20.58	24.72	23.04	21.41	28	25.96	24.65	20.13	24.08
ENSG00000042493		43.48	59.74	52.55	53.76	45.35	57.89	45.66	51.78	58.44
ENSG00000042753		56.44	51.71	49.82	74.07	66.59	59.7	62.14	61.4	60.72
ENSG00000042781		0.01	0	0	0	0	0	0	0.01	0
ENSG00000042813		0	0	0	0	0	0	0	0	0
ENSG00000042832		2.68	3.24	6.26	0.55	0.81	2.48	2.92	0.61	1.3
ENSG00000042980		6.67	11.07	12.96	3.22	2.57	1.45	16.18	18.04	19.3
ENSG00000043039		0	0	0	0.3	0.23	0	0.24	0.12	0.4
ENSG00000043093		27.63	25.71	24.1	35.38	30.44	33.54	26.71	24.69	17.98
ENSG00000043143		51.33	70.08	69.6	60.48	48.42	60.93	80.89	66.84	86.59
ENSG00000043355		0.24	0.31	0.06	0	0	0	0	0	0.5
ENSG00000043462		481.19	484.21	497.6	428.04	449.02	452.54	514.34	494.22	496.58
ENSG00000043514		8.43	11.81	8.08	9.83	9.13	19.22	12.2	11.37	16.31
ENSG00000043591		0	0.12	0	0	0	0.14	0.22	0.23	0.16
ENSG00000044012		0	0	0	0	0	0	0	0	0
ENSG00000044090		8.34	11.53	9.29	6.84	5.98	6.44	9.19	7.88	9.61
ENSG00000044115		47.86	62.01	73.73	87.37	81.88	86.05	41.73	51.63	40.77
ENSG00000044446		25.17	25.83	20.39	18.47	23.78	12	22.61	23.92	21.45
ENSG00000044459		0.26	0.14	0.39	0.07	0.13	0.08	0.08	0	0.27
ENSG00000044524		0	0	0.07	0.07	0	0	0	0	0
ENSG00000044574		149.35	157	144.36	207.6	199.03	213.51	165.67	145.66	161.06
ENSG00000046604		0	0	0	0	0	0	0	0	0
ENSG00000046647		11.69	15.57	15.88	9.53	7.79	9.15	14.07	13.01	10.08
ENSG00000046651		44.62	58.84	51.45	38.27	41.38	43	58.28	54.51	75.49
ENSG00000046653		0.72	0.32	0.41	0.19	0.16	0	0.59	0.83	0.88
ENSG00000046774		0	0	0	0	0	0	0	0	0
ENSG00000046889		0	0	0	0	0	0	0	0	0
ENSG00000047056		25.1	24.02	25.32	18.9	19.08	22.36	26.95	26.88	29.35
ENSG00000047188		29.06	24.53	27.31	24.63	29.02	25.95	24.05	26.05	32.34
ENSG00000047230		5.08	4.67	6.47	6.64	4.49	3.86	3.85	7.12	5.88
ENSG00000047249		27.41	25.57	35.96	34.41	33.3	30.95	23.48	29.56	36.09
ENSG00000047315		80.95	64.66	76.03	81.49	80.32	77.83	83.61	88.69	64.62
ENSG00000047346		74.26	94.79	64.1	62.9	76.39	67.35	59.84	74.45	64.96
ENSG00000047365		120.74	104.64	114.95	124.45	144.44	144.13	104.92	88.1	96.47
ENSG00000047410		71.96	64.51	88.92	91.22	88.49	86.07	98.42	83.63	81.45
ENSG00000047457		0.57	4.69	4.45	0	0	1.47	1.14	0	0
ENSG00000047578		24.24	18.25	24.73	19.1	23.35	18.51	25.41	27.66	18.98
ENSG00000047579		60.47	50.59	62.93	54.99	61	50.55	66.41	61.26	71.5
ENSG00000047597		0.03	0	0	0	0.04	0	0.04	0.04	0
ENSG00000047617		0	0	0	0	0	0	0	0	0
ENSG00000047621		17.2	14.08	16.74	29.42	19.64	19.02	15.35	17.13	28.95
ENSG00000047634		0.41	0.28	1.61	0	0	0.24	2.75	0.34	2.22
ENSG00000047644		14.46	12.1	12.46	33.63	35.64	36.87	28.31	29.92	33.02
ENSG00000047648		0.24	0.53	0.26	0	0	0.17	0.99	0.57	0.06
ENSG00000047662		0	0	0	0	0	0	0	0	0
ENSG00000047849		95.56	96.02	77.95	97.21	99.34	105.63	114.68	110.38	105.26
ENSG00000047932		13.17	12.32	15.92	16.06	14.06	13.3	14.42	12.93	12.12
ENSG00000047936		0	0	0	0	0	0	0	0	0
ENSG00000048028		109.19	113.2	94.15	87.83	103.04	82.87	83.27	95.51	95.67
ENSG00000048052		2.5	5.47	2.11	0.5	0.56	0.91	14.18	13.23	20.29
ENSG00000048140		54.16	63.24	53.76	61.14	72.93	64.57	76.05	65.08	71.39
ENSG00000048162		31.68	28.95	23.43	29.18	28.09	24.64	48.15	29.25	33.94
ENSG00000048342		1.53	0.67	2.09	0.03	0.18	0.14	0.27	0.74	0.65
ENSG00000048392		11.02	9.23	6.54	18.39	13.69	19.57	9.93	17.16	18.5
ENSG00000048405		37.52	38.77	42.38	34.83	44.48	39.09	41.06	44.54	57.63
ENSG00000048462		1.03	3.96	1.19	0.37	0	0	1.48	0.88	1.62
ENSG00000048471		21.74	20.43	17.8	16.3	16.67	16.31	18.03	20.62	17.87
ENSG00000048540		0	0	0	0	0	0	0	0	0
ENSG00000048544		12.64	15.37	16.67	18.56	18.01	22.15	15.35	13.45	13.35
ENSG00000048545		0	0	0	0	0	0	0	0	0.17
ENSG00000048649		92.54	86.1	75.72	83.42	89.12	72.61	83.86	79.06	76.92
ENSG00000048707		38.08	35.5	34.44	27.57	35.73	27.95	45.57	52.39	33.9
ENSG00000048740		155.33	148.74	145.98	144.16	151.55	150.92	141.82	137.46	138.58
ENSG00000048828		147.67	160.41	153.51	166.26	163.15	159.15	140.34	136.96	154.31
ENSG00000048991		52.02	40.44	38.45	48.93	47.86	41.18	49.3	59.44	43.62
ENSG00000049089		3.29	5.47	3.87	3.93	2.04	1.32	2.51	4.93	3.17
ENSG00000049130		0	0	0	0	0	0	0	0	0
ENSG00000049167		3.86	3.17	8.63	9.86	7.1	6.87	6.53	5.53	5.27
ENSG00000049192		1.38	1.4	1.96	2.41	2.97	0.74	3.03	3.1	1.86
ENSG00000049239		25.41	27.73	25.37	16.12	16.22	18.1	22.66	22.56	23.75
ENSG00000049245		25.98	31.15	32.47	32.12	30.72	42.5	49.08	35.2	34.83
ENSG00000049246		5.96	6.72	4.67	1.22	1.09	3.2	3.12	3.52	4.99
ENSG00000049247		0	0	1.45	1.52	1.09	0.84	0	0	0
ENSG00000049249		1.21	4.94	2.35	9.28	9.47	11.77	4.24	2.51	5.85
ENSG00000049283		0	0	0.96	0	0	0	0	0.57	0
ENSG00000049323		0.07	0.08	0.35	0.56	0	0	1.62	1.32	1.78
ENSG00000049449		9.42	10.15	13.39	10.96	11.81	15.44	15.97	9.93	14.81
ENSG00000049540		0.32	0.23	0.84	0	0	0.23	0.1	1.1	0.56
ENSG00000049541		16.83	15.95	15.68	23.25	28.97	19.44	21.81	16.83	26.25
ENSG00000049618		97.74	102.7	102.44	86.49	93.55	91.57	111.49	112.54	116.63
ENSG00000049656		77.47	62.81	71.4	93.95	78.28	74.99	78.95	78.31	79.11
ENSG00000049759		5.22	2.73	3.09	1.1	3.14	5.53	7.58	6.94	8.11
ENSG00000049768		24.48	38.19	27.57	29.32	30.68	29.61	19.4	22.65	16.12
ENSG00000049769		6.19	5.27	6.9	4.68	10.18	11.45	5.51	5.4	6.06
ENSG00000049860		54.4	54.56	49.86	57.39	53.65	72.93	53.91	38.86	37.85
ENSG00000049883		3.88	5.2	3.79	3.43	3.4	2.84	4.6	6.35	4.24
ENSG00000050030		0.03	0.03	0.07	0	0.08	0	0.08	0.21	0.32
ENSG00000050130		23.97	24.4	30.11	31.6	36.61	29.63	21.46	23.94	22.03
ENSG00000050165		2.64	2.17	1.05	1.69	0.89	0.8	3.87	2.29	4.89
ENSG00000050327		2.12	1.83	1.94	6.01	5.13	4.71	2.31	1.99	1.1
ENSG00000050344		18.26	23.83	26.67	22.04	37.73	25.74	13.72	15.68	18.35
ENSG00000050393		3.76	3.76	5.55	3.91	6.89	6.13	8.08	5.78	4.37
ENSG00000050405		15.13	19.11	16.66	20.81	17.18	22.47	16.91	14.46	17.3
ENSG00000050426		57.1	42.85	47.96	51.32	41.06	49.55	57.77	68.87	78.97
ENSG00000050438		3.39	3.01	1.33	9.83	8.14	7.99	3.73	3.25	4.3
ENSG00000050555		0	0	0.05	0	0	0	0	0	0
ENSG00000050628		0	0.03	0.41	0.03	0	0	0.17	0	0.03
ENSG00000050730		13.53	18.78	17.14	17.55	16.52	14.9	14.36	9.49	8.53
ENSG00000050748		33.18	29.83	28.35	31.69	34.69	35.46	22.85	27.25	27.3
ENSG00000050767		0.54	0.56	0.55	0.08	0.28	0	0.29	0.3	0.11
ENSG00000050820		0	0	0	0	0.08	0	0	0	0
ENSG00000051009		16.19	18.37	19.34	13.33	15.93	16.67	25	20.36	20.3
ENSG00000051108		178.25	157.3	176.49	161.13	177.93	170.65	157.38	114.9	148.52
ENSG00000051128		0.47	1.27	0.8	0.49	1.26	0.55	0.61	1.76	2.24
ENSG00000051180		2.33	2.87	2.72	11.31	10.77	12.05	2.42	9.45	5.69
ENSG00000051341		0.91	1.97	0.36	4.11	2.09	2.79	0.59	0.83	0.78
ENSG00000051382		17.65	15.09	17.72	10	17.48	14.03	18.31	22.41	18.07
ENSG00000051523		535.71	534.05	530.09	580.12	558.53	541.83	482.9	490.03	529.08
ENSG00000051596		36.56	30.07	38.28	21.35	32.26	30.95	28.79	47.25	26.24
ENSG00000051620		19.12	13.39	16.32	19.65	21.05	21.05	28.16	22.72	15.61
ENSG00000051825		105.83	101.47	81.24	88.72	99.71	92.76	72	57.39	74.6
ENSG00000052126		6.21	2.61	3.13	5.5	6.89	8.16	0.8	1.23	3.06
ENSG00000052344		0.75	0.1	0	0	0.2	0	0.17	2.31	0.19
ENSG00000052723		56.53	61.13	51.43	46.97	39.59	46.75	56.99	22.57	68.55
ENSG00000052749		29.12	37.98	31.31	45.62	30.85	26.75	34.12	32.07	20.7
ENSG00000052795		6.37	10.98	9.72	8.02	7.06	8.52	7.17	7.08	4.84
ENSG00000052802		9.07	6.59	8.14	11.86	10.24	10.2	7.6	7.06	10
ENSG00000052841		76.41	70.75	87.43	61.25	65.14	63.21	75.72	61.35	75.26
ENSG00000052850		0.65	0.22	0.64	0.29	0.29	0.28	0.46	0.43	0.54
ENSG00000053108		0.15	0.13	0.53	0	0	0	0	0.08	0.43
ENSG00000053254		90.26	88.81	81.81	94.34	98.18	92.83	83.13	98.81	80.5
ENSG00000053328		0	0	0.36	0	0	0	0.22	0.92	0.49
ENSG00000053371		24.44	22.7	22.73	19.64	23.65	21.2	19.78	22.21	29.1
ENSG00000053372		14.27	13.47	13.72	16.4	14.6	13.55	21.98	12.44	17.22
ENSG00000053438		4.87	4.32	2.52	2.22	1.95	4.18	3.55	7.18	3.99
ENSG00000053501		27.1	24.17	28.91	21.99	22.66	23.44	25.59	18.62	33.18
ENSG00000053524		2.94	2.05	4.24	9.83	5.56	4.74	4.44	6.66	4.41
ENSG00000053702		4.98	3.55	4.05	2.36	4.15	3.36	4	5.26	3.23
ENSG00000053747		0	0	0.92	0	0	0	0	0	0
ENSG00000053770		22.84	19.01	22.35	29.73	33.43	38.16	22.19	23.87	25.47
ENSG00000053900		24.43	20.19	27.11	26.72	33.41	20.86	22.24	19	18.93
ENSG00000053918		7.44	8.47	6.3	5.57	2.92	5.97	6.04	7.44	8.11
ENSG00000054116		41.22	41.84	43.4	45.91	46.3	48.66	48.23	45.48	42.17
ENSG00000054118		105.69	117.01	115.94	138.16	120.84	126.03	125.39	128.96	129.46
ENSG00000054148		69.04	72.7	71.5	63.21	48.84	67.77	60.86	59.22	55.66
ENSG00000054179		0.52	0.66	0.18	0.14	0	0.16	0.34	0.16	0.34
ENSG00000054219		20.46	18.17	19.62	8.67	14.34	11.8	22.92	22.63	19.95
ENSG00000054267		95.15	89.31	86.76	94.98	103.99	74.99	110.27	82.99	117.84
ENSG00000054277		9.7	6.18	6.27	5.3	8.1	10.48	6.56	4.23	4.06
ENSG00000054282		18.95	22.31	28.94	20.85	26.92	17.81	23.47	22.84	30.01
ENSG00000054356		0	0	0	0.17	0	0.23	0.1	0.74	0
ENSG00000054392		2.16	2.88	1.66	0.21	0.71	0.4	1.16	1.22	1.33
ENSG00000054523		17.26	16.82	17	28.58	19.48	22.17	19.02	19.21	18.55
ENSG00000054598		0.56	0.18	0.09	0.6	0.32	0.62	0.39	0.62	0.24
ENSG00000054611		35.22	34.56	35.04	28.14	26.77	29.17	36.5	42.01	34.71
ENSG00000054654		189.4	185.04	175.78	214.83	215.31	230.73	239.28	234.48	223.32
ENSG00000054690		1.68	0.93	0.72	0.7	1.45	1.2	2.08	0.23	0.73
ENSG00000054793		2.25	4.1	2.3	4.46	4.54	8.08	1.4	0.84	1.65
ENSG00000054796		0	0	0	0	0	0	0	0	0
ENSG00000054803		0	0	0	0	0	0	0	0	0
ENSG00000054938		0	0	0	0	0	0	0.35	0	0
ENSG00000054965		29.28	28.03	28.85	27.13	25.78	22.36	26	27.04	28.68
ENSG00000054967		20.51	25.38	19.78	17.6	18.52	17.07	22.88	23.06	27.07
ENSG00000054983		28.19	29.33	22.8	20.39	32.23	25.4	23.87	21.51	22.02
ENSG00000055044		150.54	141.04	136.81	167.08	186.65	167.47	166.59	119.08	133.34
ENSG00000055070		90.92	97.4	90.56	89.77	90.25	90.96	102.22	103.03	113.87
ENSG00000055118		0.29	0.41	0.51	0.16	0.2	0	1.23	0.32	1.79
ENSG00000055130		42.58	45.39	45.18	46.51	45.74	56.96	46.33	47.47	47.44
ENSG00000055147		28.65	20.02	16.74	26.69	22.73	22.48	24.87	21.58	25.29
ENSG00000055163		176.57	165.08	188.03	239.22	248.61	243.4	308.03	301.32	285.76
ENSG00000055208		88.7	89.38	100.42	162.95	175.43	148.84	96.03	101.27	94.99
ENSG00000055211		10.21	9.57	11.02	13.26	13.08	11.73	11.67	9.91	12.69
ENSG00000055332		27.51	22.48	30.25	32.65	36.64	39.71	30.05	34.37	28.41
ENSG00000055483		117.15	124.69	101.65	93.13	84.08	93.6	100.63	81.6	85.71
ENSG00000055609		79.2	69.44	73.55	59.46	65.58	59.58	71.21	73.85	76.26
ENSG00000055732		0.64	0.3	0.13	1.07	1.57	1.6	0.99	0.42	0.59
ENSG00000055813		0	0	0	0	0	0	0	0	0
ENSG00000055917		112.2	105.62	119.54	109.97	116.19	122.27	115.38	112.07	117.78
ENSG00000055950		37.52	46.43	46.25	32.91	41.56	38.21	38.49	39.01	37.35
ENSG00000055955		14.34	17.59	13.71	12.87	11.55	15.82	34.1	26.96	24.81
ENSG00000055957		0	0	0	0	0	0	0.42	0	0
ENSG00000056050		8.95	8.18	12.35	10.84	10.98	6.86	8.34	8.38	6.68
ENSG00000056097		36.07	35.81	43.82	43.93	50.2	48.93	36.26	31.22	34.35
ENSG00000056277		4.26	5.21	4.53	5.15	5.51	6.93	4.67	5.77	6.5
ENSG00000056291		0	0	0	0	0	0	0	0	0
ENSG00000056487		0	0	0	0	0.06	0	0	0	0
ENSG00000056558		83.96	92.74	84.01	64.84	66.96	58.4	71.49	72.99	74.36
ENSG00000056586		49.02	67.12	47.5	61.84	48	68.09	54.3	52.15	46.02
ENSG00000056736		1.71	3.1	1.65	0.85	0.88	1.64	1.26	1.06	1.01
ENSG00000056972		20.21	25.3	10.22	15.33	16.28	16.2	17.27	21.93	15.1
ENSG00000056998		0	0	0	0	0	0	0	0	0
ENSG00000057019		0.08	0.43	0.31	0.35	0.72	0.73	0.06	0.14	0.08
ENSG00000057149		0	0	0	0	0	0	0	0	0
ENSG00000057252		31.79	29.26	33.87	51.72	47.57	50.12	33.84	27.39	26.9
ENSG00000057294		0	0.48	0.04	0	0	0.05	0	0	0
ENSG00000057468		0.05	0.06	0	0.06	0.07	0	0	0.21	0
ENSG00000057593		0	0	0.12	0	0	0	0.08	0.16	0.09
ENSG00000057608		143.43	141.98	151.52	159.26	157.41	162.9	157.82	168.06	161.34
ENSG00000057657		259.28	291.9	233.15	446.44	473.4	413.9	309.89	311.24	292
ENSG00000057663		27.4	19.54	16.78	32.43	31.77	29.25	23.18	21.03	24.89
ENSG00000057704		0.75	5.48	1.03	1.44	2	2.9	2.26	2.25	2.1
ENSG00000057757		31.97	30.53	30.13	31.02	31.74	31.77	33.48	32.93	27.11
ENSG00000057935		26.43	19.67	27.45	11.6	21.31	18.92	17.54	17.36	29.68
ENSG00000058056		3	3.45	4.73	3.93	3.34	6.14	5.02	2.18	3.69
ENSG00000058063		127.43	115.76	106.52	125.4	144.01	127.98	104.92	99.3	104.28
ENSG00000058085		0	0	0	0	0	0	0.1	0	0
ENSG00000058091		4.73	4.26	9.96	0.9	0.55	0.12	7.75	8.26	13.53
ENSG00000058262		92.39	94.05	94.26	136.22	113.02	123.12	100.04	88.84	100.18
ENSG00000058272		200.98	154.19	179.91	203.15	230.64	202.5	135.66	147.31	129.07
ENSG00000058335		0.32	0.77	0.72	0	0.15	0.03	4	6.92	7.48
ENSG00000058404		0	0	0	0.19	0.1	0.1	0	0.16	0.11
ENSG00000058453		23.5	20.39	18.98	16.38	19.51	17.15	19.08	16.05	21.85
ENSG00000058600		73.31	58.54	59.32	55.99	49.45	45.63	52.12	50.43	38.36
ENSG00000058668		254.81	230.89	229.93	316.66	311.55	324.98	251.05	248.03	224.96
ENSG00000058673		108.56	116.8	101.24	87.41	93.9	87.26	104.32	103.31	106.38
ENSG00000058729		24.19	18.54	18.5	15.64	25.22	21.32	26.71	22.25	20.36
ENSG00000058799		27.78	28.07	32.95	29.53	30.01	27.38	32.05	28.68	27.33
ENSG00000058804		3.92	3.9	5.11	4.45	4.43	5.92	4.04	4.09	4.58
ENSG00000058866		0.42	0.47	0.98	1.29	0.2	0.13	2.44	1.15	4.44
ENSG00000059122		55.53	54.86	41.11	43.04	32.54	36.34	42.74	49.24	40.21
ENSG00000059145		22.57	15.17	27.51	14.83	17.51	20.89	34.54	19.94	34.11
ENSG00000059377		5.95	7.89	7.3	2.75	3.08	2.94	4.44	4.84	3.07
ENSG00000059378		96.27	93.12	94.34	66.61	71.21	67.36	117.63	127.17	114.21
ENSG00000059573		30.68	34.7	29.05	24.06	33.77	32.15	31.88	31.99	32.37
ENSG00000059588		25.16	22.04	23.36	14.43	23.28	24	20.51	26.58	21.46
ENSG00000059691		8.51	6.42	8.88	11.17	7.9	13.68	11.99	7.5	15.21
ENSG00000059728		58.45	50.12	64.92	36.02	33.84	27.5	35.14	34.61	26.01
ENSG00000059758		69.54	67.95	56.89	70.3	67.65	58.81	66.65	63.46	63.27
ENSG00000059769		2.32	2.31	1.82	2.18	2.57	2.58	2.35	1.62	2.09
ENSG00000059804		720.36	764.1	740.17	407.46	435.49	396.89	372.39	384.35	366.37
ENSG00000059915		13.69	15.33	12.95	8.33	9.95	7.39	10.64	9.86	10.17
ENSG00000060069		42.8	44.83	43.97	42.93	42.42	38.98	45.12	42.21	40.85
ENSG00000060138		80.06	67.96	74.14	61.27	77.81	59.4	64.82	63.92	56.99
ENSG00000060140		12.78	12.11	14.3	10.18	13.1	13.91	11.36	9.71	12.82
ENSG00000060237		256.17	236.98	267.82	295.89	313.93	259.13	273.64	252.27	221.34
ENSG00000060303		0	0	0	0	0	0	0	0	0
ENSG00000060339		67.15	56.97	62.41	85.92	83.3	86.26	56.42	61.15	71.95
ENSG00000060491		47.33	54.42	49.99	46.72	43.03	53.28	58.35	56.57	61.38
ENSG00000060558		19.63	17.23	20.24	4.06	2.99	3.29	6.94	7.1	3.97
ENSG00000060566		0	0.14	0	0.22	0	0.25	0.65	2.04	0.19
ENSG00000060642		4.43	4.61	3.66	3.71	3.33	3.2	3.24	4.26	3.96
ENSG00000060656		0.09	0.4	0.38	0.2	0	1.69	0.48	0	0.41
ENSG00000060688		41.94	38.51	40.4	52.58	59.58	58.06	51.31	52.24	50.85
ENSG00000060709		0	0	0	0	0	0	0.57	0	0.2
ENSG00000060718		0	0	0	0	0	0	0	0	0
ENSG00000060749		6.53	8.12	9.61	6.55	9.09	4.51	6.47	6.32	7.44
ENSG00000060762		31.05	16.57	20.45	19.62	16.5	20.07	24.14	13.23	17.04
ENSG00000060971		75.36	69.74	65.51	65.28	61.58	59.14	85.75	81.05	80.85
ENSG00000060982		9	8.17	6.8	11.42	8.46	11.08	5.8	6.83	3.91
ENSG00000061273		85.73	87.59	78.73	110.03	120.51	133.07	72.91	76.5	79.56
ENSG00000061337		12.38	16.06	13.28	9.37	7.04	9.63	7.66	8.1	6.04
ENSG00000061455		0	0	0	0	0	0	0	0	0
ENSG00000061492		0	0	0	0	0	0	0	0	0
ENSG00000061656		3.99	6.57	5.54	2.9	3.51	3.31	3.47	3.19	3.84
ENSG00000061676		0.58	0.68	0.42	0.48	0.88	0.94	0.49	0.45	0.77
ENSG00000061794		16.06	14.25	22.62	15.61	18.63	16.25	20.18	27.56	21.98
ENSG00000061918		0	0.4	0	0	0.23	0.33	0	0	0
ENSG00000061936		48.8	55.21	43.53	53.14	46.86	62.63	62.09	53.91	68.35
ENSG00000061938		49.12	47.95	39.47	45.8	36.98	41.05	48.51	49.81	59.61
ENSG00000061987		45.77	36.56	33.48	28.69	34.36	35.17	35.23	33.4	29.16
ENSG00000062038		0.13	0	0.07	0	0	0	0.08	0	0
ENSG00000062096		0	0	0	0	0	0	0	0	0
ENSG00000062194		70.48	66.59	62.09	62.67	53.19	59.02	63.7	61.76	69.09
ENSG00000062282		1.49	0.88	0.28	0.63	0.09	0	2.41	0.9	3.67
ENSG00000062370		0.47	0	0	0	0	0	0.07	0	0
ENSG00000062485		125.3	99.68	115.47	99.56	112.92	93.79	130.82	125.42	100.82
ENSG00000062524		1.2	1.65	0.93	0.11	0.49	1.15	3.18	1.84	2.58
ENSG00000062582		51.08	43.28	51.46	54.69	52.64	39.34	53.81	54.91	41.68
ENSG00000062598		58.3	52.13	57.48	52.97	55.06	54.81	46.89	47.05	51.65
ENSG00000062650		35.98	42.81	41.53	43.52	41.73	43.96	38.8	35.29	39.64
ENSG00000062716		152.75	143.1	134.75	213.75	181.36	214.52	168.55	273.24	268.92
ENSG00000062725		14.47	12.1	15.24	15.61	16.31	10.31	12.71	14.77	14.9
ENSG00000062822		14.3	10.29	10.73	11.89	10.3	9.15	16.74	20.65	12.65
ENSG00000063015		2.38	3.82	1.4	3.46	5.6	3.17	1.33	3.41	2.57
ENSG00000063046		435.11	477.66	454.18	399.73	444.88	425.21	552.09	495.9	528.64
ENSG00000063127		1.87	3.17	2.14	2.99	3.18	2.07	4.8	7.87	6.75
ENSG00000063169		15.31	19.45	16.31	26.4	18.56	19.07	26.75	14.15	22.97
ENSG00000063176		12.2	8.18	16.22	15.82	10.57	11.75	19.93	14.16	13.21
ENSG00000063177		1318.18	1359.98	1479.16	1083.36	1093.58	1056.21	1380.96	1445.31	1410.2
ENSG00000063180		9.14	13.86	10.15	7.86	3.03	2.31	8.98	13.51	15.43
ENSG00000063241		6.24	4.95	3.76	8.33	4.59	7.09	8.09	13.23	9.45
ENSG00000063244		153.02	157.75	127.24	150.13	149.05	146.98	166.73	156.61	182.38
ENSG00000063245		44.18	41.08	28.03	31.48	30.74	36.73	31.23	34.97	35.19
ENSG00000063322		30.78	31.22	25.38	25.09	24.99	23.46	28.09	22.72	21.63
ENSG00000063438		0.94	4.51	0.21	7.02	4.68	8.54	1.4	3.29	1.02
ENSG00000063515		0	0	0	0	0	0	0	0	0
ENSG00000063587		9.89	10.8	10.34	10.35	10.49	7.62	12.65	10.35	10.29
ENSG00000063601		45.8	42.6	45.71	34.94	35.01	40.35	43.04	49.17	43.7
ENSG00000063660		2.4	3.12	2.34	0.9	0.94	0.75	1.95	1.53	1.28
ENSG00000063761		3.82	4.74	5.58	2.92	2.54	3	4.54	4.72	4.91
ENSG00000063854		29.53	38.87	36.66	44.86	38.63	41.74	30.33	33.12	20.64
ENSG00000063978		74.07	86.06	85.8	75.08	71.77	77.19	86.42	86.74	81.14
ENSG00000064012		189.77	156.4	169.34	294.06	281.41	240.69	214.57	209.02	196.28
ENSG00000064042		0	0.28	0	0	0	0	0	0	0
ENSG00000064102		17.86	20.73	19.81	15.5	17.7	20.86	14.84	16.4	16.52
ENSG00000064115		41.69	32.59	43.62	33.95	43.19	44.19	30.32	38.09	48.28
ENSG00000064195		0	0	0	0	0	0	0	0	0
ENSG00000064199		0.21	0.36	0.6	3.55	1.5	1.18	1.42	0.96	0.48
ENSG00000064201		85.97	92.03	82.42	43.97	65.92	45.31	56.67	51.61	48.33
ENSG00000064205		0.27	0.28	0.17	0	0	0	0	0	0
ENSG00000064218		0	0	0	0	0	0	0	0	0
ENSG00000064225		0	0	0	0	0	0	0	0	0
ENSG00000064270		5.17	4.8	6.93	1.64	3.71	1.46	0.67	2.84	4.45
ENSG00000064300		0.1	0.11	0	0.22	0.19	0	0.13	0	0.21
ENSG00000064309		0.11	0.64	0.21	0.21	0.4	0.13	0.46	0.27	0.08
ENSG00000064313		31.62	33.53	31.4	45.47	39.52	50.66	48.74	35.06	33.77
ENSG00000064393		22.94	18.92	20.83	34.42	29.16	34.74	32.56	29.89	33.17
ENSG00000064419		30.78	26.51	28.63	33.22	32.11	30.81	30.31	30.5	31.19
ENSG00000064489		11.66	4.57	5.77	0.67	5.19	3.05	11.38	5.92	5.47
ENSG00000064490		79.88	70.11	77.65	86.14	63.09	77.26	87.34	102.7	65.45
ENSG00000064545		15	14.28	13.2	13.93	6.85	8.35	15.42	12.19	16.87
ENSG00000064547		36.4	47.65	40.61	45.09	42.77	32.46	38.95	41.14	44.3
ENSG00000064601		150.09	155.78	152.29	205.02	190.73	186.63	180.02	158.97	139.07
ENSG00000064607		61.91	60.52	56.55	63.24	64.55	66.29	73.82	65.57	70.14
ENSG00000064651		13.52	11.52	13.84	14.36	16.13	14.2	14.75	9.19	13.33
ENSG00000064652		2.81	2.51	1.76	3.34	1.95	2.11	2	2.73	4.59
ENSG00000064655		1.46	0.13	0.25	0	0	0.14	0	0	0.33
ENSG00000064666		398.54	390.21	367.95	415.22	399	385.85	550.77	564.11	554.48
ENSG00000064687		49.34	42.45	44.51	63.2	43.05	35.69	82.96	65.79	59.32
ENSG00000064692		0	0	0	0	0	0	0	0	0
ENSG00000064703		6.22	4.52	6.81	4.92	5.76	5.7	6.38	10.09	5.81
ENSG00000064726		36.95	35.48	39.28	38.45	43.63	43.57	33.25	35.33	43.14
ENSG00000064763		5.06	10.29	13.56	4.58	5.33	5.4	5.68	6.02	4.49
ENSG00000064787		0.12	0.49	0.2	0.12	0.35	0.88	1.49	0.62	0.93
ENSG00000064835		0	0.13	0	0	0	0	0	0	0
ENSG00000064886		9.43	6.16	8.97	9.11	11.91	10.14	18.53	17.91	16.78
ENSG00000064932		168.79	173.86	162.8	162.67	167.53	170.26	202.87	204.1	223.69
ENSG00000064933		9.67	14.09	10.58	16.53	13.39	13.33	21.78	20.54	18.65
ENSG00000064961		44.7	59.15	39.89	42.8	44.3	39.65	48.94	38.61	51.05
ENSG00000064989		0	0	0.37	0	0	0	0	0.09	0
ENSG00000064995		25.76	21.46	24.54	27.99	24.18	24.99	21.04	20.33	23.39
ENSG00000064999		7.87	8.86	7.97	6.49	6.35	7	8.91	6.51	7.86
ENSG00000065000		64.32	78.34	76.85	89.16	84.74	89.51	89.07	75.64	81.41
ENSG00000065029		44.68	43.61	42.73	46.16	38.3	38.51	46.68	47.61	48.77
ENSG00000065054		2.41	1.64	2.42	2.8	0.72	1.13	3.75	1.98	3.39
ENSG00000065057		9.07	6.94	13.44	6.9	9.88	8.42	9.73	9.03	9
ENSG00000065060		8.38	8.75	8.3	6.21	6.59	6.08	6.65	6.71	8.26
ENSG00000065135		16	15.2	18.76	17.96	19.15	18.86	15.53	14.7	14.75
ENSG00000065150		33.93	25.18	28.5	33.38	33.7	32.8	37.91	41.57	34.67
ENSG00000065154		25.85	23.16	22.17	19.28	26.19	22.94	29.74	24.11	24.35
ENSG00000065183		18.32	15.48	15.72	15.08	17.47	20.69	19.72	18.05	15.23
ENSG00000065243		27.87	31.14	21.5	25.28	30.72	30.9	26.11	28.23	30.09
ENSG00000065268		16.09	25.4	20.79	18.45	18.48	24.77	24.03	16.52	22.82
ENSG00000065308		11.24	11.11	11.49	8.25	9.98	7.78	13.12	12.32	13.22
ENSG00000065320		1.25	0.74	1.04	1.03	1.01	0.74	0.87	0.56	0.8
ENSG00000065325		0	0	0	0	0	0	0	0	0
ENSG00000065328		1.6	1.03	1.15	11.25	6.52	6.88	4.41	2.84	5.94
ENSG00000065357		206.35	237.99	236.56	145.95	157.58	145.62	192.13	215.22	184.4
ENSG00000065361		4.87	2.62	3.52	3.48	3.47	16.73	6.22	6.6	4.1
ENSG00000065371		0	0	0	0	0	0	0	0	0
ENSG00000065413		143.08	127.21	142.35	140.63	145.27	133.01	153.08	159.5	151.57
ENSG00000065427		103.94	114.95	106.63	121.95	112.87	126.98	130.52	142.98	125.35
ENSG00000065457		61.83	53.82	58.55	58.84	65.89	62.09	77.9	69.03	84.99
ENSG00000065485		10.8	6.24	7.8	6.97	3.59	3.67	16.17	10.93	7.18
ENSG00000065491		13.04	13.76	15.88	18.09	16.48	15.26	13.91	14.23	14.49
ENSG00000065518		125.79	113.97	104.81	122.99	125.24	119.5	111.95	118.32	104.83
ENSG00000065526		50.68	54.53	45.06	65.34	62.53	66.69	70.2	56.82	62.27
ENSG00000065534		0.8	0.99	0.99	0.23	0.35	0.16	0.12	0.27	0.19
ENSG00000065548		53.59	46.52	47.54	52.94	67.18	59.7	58.68	44.18	46.43
ENSG00000065559		19.03	26.53	18.63	22.13	22.51	25.58	20.06	28.22	13.35
ENSG00000065600		11.51	11.5	11.31	7.02	10.33	9.28	12.61	12.81	12.8
ENSG00000065609		0	0	0	0	0	0	0	0	0
ENSG00000065613		30.68	42.1	33.59	31.33	32.83	30.52	28.44	33.63	31.45
ENSG00000065615		17.51	19.09	18.33	28.3	33.43	23.08	18.18	19.07	18.37
ENSG00000065618		1.04	1.42	0.92	0.49	0.7	0.14	0.29	1.68	0.63
ENSG00000065621		2.99	3.69	3.01	0.8	1.18	0.92	1.43	1.46	2.09
ENSG00000065665		4.18	5.63	9.88	15.69	13.68	8.05	8.84	6.06	7.36
ENSG00000065675		74.42	74.63	82.29	94.19	86.47	90.14	72.07	68.31	61.98
ENSG00000065717		3.6	2.85	5.05	0.45	0.3	1.04	3.3	4.36	4.08
ENSG00000065802		23.28	28.59	16.21	17.8	18.83	10.8	17.8	23.47	18.9
ENSG00000065809		275.69	245.14	265.55	317.76	360.37	341.82	272.16	281.16	265.89
ENSG00000065833		0.57	1.64	0.64	0.06	0.51	0.25	0.73	0.2	0.51
ENSG00000065882		73.61	68.28	68.87	47.67	70.32	54.3	72.31	62.29	64.67
ENSG00000065883		84.65	76.78	86.16	82.26	85.1	83.56	80.08	83.05	85.22
ENSG00000065911		89.88	96.56	88.73	114.4	109.01	110.32	97.28	75.34	80.87
ENSG00000065923		4.39	4.25	5.94	2.02	2.82	2.26	6.57	6.72	7.78
ENSG00000065970		15.67	15.07	16.27	13.36	13.62	15.7	15.04	14.99	17.99
ENSG00000065978		349.79	391.91	391.39	384.32	354.02	368.96	404.75	433.69	449.67
ENSG00000065989		12.8	15.45	13.46	24.13	25.3	27.45	12.12	14.29	13.66
ENSG00000066027		35.06	31.03	34.02	40.7	37.88	42.05	28.59	24.84	30.14
ENSG00000066032		0	0	0	0	0	0	0	0	0
ENSG00000066044		39.51	54.54	41.16	58.19	53.41	51.14	49.65	61.34	51.26
ENSG00000066056		0.06	0.37	0.35	0.38	0.54	1.48	0.45	0.06	0.19
ENSG00000066084		15.13	17.07	16.42	14.61	13.11	15.96	15.91	19.59	21.57
ENSG00000066117		63.19	60.05	64.79	77.4	69.91	59.53	70.61	65.64	63.03
ENSG00000066135		33.81	37.17	34.53	37.79	41.16	37.01	35.62	36.24	34.29
ENSG00000066136		58.62	50.48	52.79	57.03	52.67	57.21	58.43	57.96	52.42
ENSG00000066185		0.13	0.39	0.34	0.27	0.15	0	0.16	0	0
ENSG00000066230		1.49	1.04	0.94	1.33	1.55	0.81	0.7	1.22	0.86
ENSG00000066248		0.31	0.06	0.52	0	0	0	1.03	0.5	0.56
ENSG00000066279		1.14	1.74	2.06	9.49	7.62	8.09	1.59	2.28	2.79
ENSG00000066294		62.59	63.52	78.99	64.86	62.42	63.05	81.02	66.07	75.37
ENSG00000066322		40.04	44.27	35.58	57.22	48.47	58.02	38.1	43.62	53.13
ENSG00000066336		8.27	14.32	13.06	1.08	0	1.4	6.94	7.04	10.53
ENSG00000066379		36.04	37.62	42.58	42.55	42.22	42.06	29.86	36.39	34.34
ENSG00000066382		1.04	0	0	0.03	0	0.07	1.64	0	1.46
ENSG00000066405		0	0	0	0	0	0	0	0	0
ENSG00000066422		23.21	18.83	22.67	21.6	22.03	19.9	25.21	19.66	16.45
ENSG00000066427		26.69	31.84	33.28	21.27	19.19	16.77	25.93	34.28	29.56
ENSG00000066455		19.24	23.82	22.87	24.86	23.6	26.16	19.81	21.03	20.96
ENSG00000066468		0	0.18	0	0	0.64	0.17	0	0	0.2
ENSG00000066557		4.77	5.76	6.32	6.98	6.75	6.5	6.09	6.14	6.42
ENSG00000066583		6.65	7.84	7.17	9.46	9.88	9.05	10.52	8.06	7.34
ENSG00000066629		0	0	0	0	1.08	0	0.1	0.11	0
ENSG00000066651		10.61	6.26	8.65	9.15	9.97	9.48	12.06	7.93	13.4
ENSG00000066654		54	42.66	51.37	46.58	51.55	51.34	44.28	42.15	45.83
ENSG00000066697		18.48	18.9	22.12	21.02	17.44	17.29	21.1	12.86	14.01
ENSG00000066735		0	0	0	0.03	0.06	0.11	0	0	0.04
ENSG00000066739		25.13	25.25	28.62	29.25	28.09	28.89	34.68	19.27	18.84
ENSG00000066777		54.13	64.46	50.51	55.15	48.81	54.64	42.04	42.26	47.79
ENSG00000066813		0	0	0	0	0	0	0	0	0
ENSG00000066827		6.53	9.83	9.14	9.1	12.25	12.84	8.46	14.38	13.94
ENSG00000066855		12.7	12	11.71	13.52	11.34	14.34	9.99	10.01	9.7
ENSG00000066923		11.19	19.24	12.89	11.16	12.35	10.21	19.59	15.41	15.81
ENSG00000066926		19.38	12.43	15.9	17.46	27.39	25	21.22	22.45	25.18
ENSG00000066933		29.93	20.88	21.57	22.77	33.04	31.59	41.43	22.85	24.89
ENSG00000067048		337.79	297.95	334.17	293.91	326.54	279.16	0	0	0.18
ENSG00000067057		132.32	171.67	165.2	110.72	94.66	84.09	109.62	120.65	124.74
ENSG00000067064		40.74	33.65	45.92	44.05	45.71	37.65	34.77	30.63	35.03
ENSG00000067066		253.33	262.15	230.57	251.37	258.08	243.7	344.5	341.58	347.83
ENSG00000067082		636.95	722.54	568.29	579.26	551.35	573.46	733.46	568.11	702.01
ENSG00000067113		7.48	5.6	6.63	14.47	11.13	22.57	1.95	3.05	1.95
ENSG00000067141		1.7	3.23	1.94	4.69	6.06	6.08	11.5	5.61	4.68
ENSG00000067167		79.15	55.6	70.32	113.86	130.27	106.93	77.71	48.77	65.84
ENSG00000067177		1.93	2.18	2.28	0.91	0.5	0.39	0.78	1.69	0.68
ENSG00000067182		48.86	70.29	56.69	48.94	38.24	49.57	52.46	60.18	54.05
ENSG00000067191		25.85	22.74	12.18	12.55	12.1	13.78	20.64	14.39	12.66
ENSG00000067208		1.57	3.73	4.4	1.58	1.39	2.02	4.13	1.93	1.14
ENSG00000067221		1.04	4.1	2.49	1.05	1.77	1.08	2.22	2.21	2.89
ENSG00000067225		615.81	676.79	641.8	501.1	454.6	498.89	430.78	488.15	472.04
ENSG00000067248		10.54	9.65	10.41	11.47	13.96	13.5	10.33	10.92	11.27
ENSG00000067334		74.09	69.07	80.01	69.97	68.03	84.39	51.57	57.5	68.71
ENSG00000067365		10.77	16.03	11	10.69	12.72	12.55	15.56	11.53	17.52
ENSG00000067369		28.31	27.75	28.96	27.58	31.77	29.84	28.16	29.42	26.3
ENSG00000067445		0.2	0.51	0.4	2	1.2	0.96	6.26	2.07	2.32
ENSG00000067533		6.74	2.74	7.49	9.62	16.87	6.79	14.72	23.08	15.55
ENSG00000067560		382.95	397.67	399.99	472.08	441.98	464.28	402.29	398.07	423.69
ENSG00000067596		38.12	39.67	44.83	45.87	46.6	41.63	53.32	42.76	49.42
ENSG00000067601		5.57	6.75	6.96	9.31	9.86	7.08	5.87	6.41	4.78
ENSG00000067606		24.68	21.32	15.74	12.29	10.86	7.63	22.8	23.35	14.43
ENSG00000067646		16.01	21.41	21.64	19.58	18.29	20.83	0	0	0
ENSG00000067704		34.5	37.26	32.36	37.38	37.65	37.78	32.49	32.9	30.75
ENSG00000067715		0	0	0	0	0.08	0	0	0	0
ENSG00000067798		0	0	0	0	0	0	0	0	0
ENSG00000067829		48.9	46.54	48.64	51.38	53.23	48.98	54.57	49.67	58.42
ENSG00000067836		18.51	17.56	17.4	8.49	11.57	9.75	17.53	12.86	19.3
ENSG00000067840		2.45	1.54	0.87	0.5	0.25	0.27	0.91	1.74	1.61
ENSG00000067842		0.03	0.03	0	0	0	0.03	0.03	0	0.04
ENSG00000067900		86.69	70.31	78.34	95.2	91.49	86.25	68.75	63.4	63.85
ENSG00000067955		108.72	112.71	119.79	90.04	68.02	110.78	98.55	92.51	72.58
ENSG00000067992		16.64	13.99	13.98	14.18	13.98	14.82	13.51	13.2	15.82
ENSG00000068001		4.96	3.69	6.63	2.49	1.99	2.76	1.49	2.27	4.44
ENSG00000068024		48.53	42.64	42.26	28.51	32.93	25.9	54.48	31.77	31.05
ENSG00000068028		77.44	83.93	73.82	61.98	53.39	69.6	60.48	70.22	65.57
ENSG00000068078		0.09	0	0.09	0.05	0.16	0.05	0	0.11	0
ENSG00000068079		49.4	57.38	48.82	58.33	55.32	45.68	66.09	77.69	66.41
ENSG00000068097		9.83	16.26	13.72	15.12	16.71	17.12	11.94	13.2	13.3
ENSG00000068120		31.9	31.68	31.91	37.33	31.38	33.89	33.79	41.61	39.48
ENSG00000068137		1.15	0.45	1.16	0.14	0.23	1.97	0.76	0.47	0.92
ENSG00000068305		21.92	22.8	24.63	22.69	30.76	23.74	27.69	28.62	37.25
ENSG00000068308		84.08	90.83	86.15	91.67	109.29	95.02	104.24	90.62	103.54
ENSG00000068323		37.96	35.48	33.93	42.92	39.06	48.75	41.2	42.4	44.13
ENSG00000068354		19.36	23.89	14.88	18.4	26.92	24.88	17.16	17.68	19.89
ENSG00000068366		32.85	35.04	33.03	42.94	35.23	42.41	54.41	39.67	52.22
ENSG00000068383		15.15	16.66	16.94	10.86	6.92	5.06	13.24	9.96	20.15
ENSG00000068394		32.88	28.98	30.36	21.99	25.63	25.07	19.81	27.81	26.55
ENSG00000068400		82.48	69.69	78.2	74.6	73.25	76.92	90.4	74.77	79.89
ENSG00000068438		32.36	37.67	41.43	47.34	36.55	41.27	46.24	43.11	42.63
ENSG00000068489		3.8	3.61	6.85	11.9	11.52	11.98	5.77	5.05	3.85
ENSG00000068615		0	0.09	0	0.05	0.19	0.1	0	0	0
ENSG00000068650		46.84	32.99	38.17	33.15	36.79	31.58	29.07	25.04	34.34
ENSG00000068654		17.1	18.65	16.59	19.43	20.03	18.98	19.18	24.93	24.37
ENSG00000068697		46.09	43.07	47.81	52.45	53.24	45.33	42.3	36.14	43.01
ENSG00000068724		37.36	38.81	40.08	33.46	33.78	24.78	27.48	31.13	32.1
ENSG00000068745		77.44	70.31	61.41	75.49	85.46	73.59	85.89	66.84	71.85
ENSG00000068781		0	0.32	0	0	0	0.24	0	0.76	0
ENSG00000068784		22.33	26.28	16.3	18.19	19.34	19.72	27.44	20.09	18.46
ENSG00000068796		80.62	87.05	84.57	83.85	68.13	85.71	77.92	80.62	69.85
ENSG00000068831		62.46	48.04	50.63	44.05	48.77	39.11	61.2	56.17	59.05
ENSG00000068878		49.49	36.69	42.13	57.59	63.23	52.96	45.33	48.49	37.29
ENSG00000068885		18.11	18.83	16.52	25.24	27.73	26.74	22.94	20.06	14.56
ENSG00000068903		65.36	62.59	61.24	80.78	74.84	81.3	68.06	51.83	54.12
ENSG00000068912		21.25	21.33	23.39	33.24	29.68	34.97	20.37	20.62	24.37
ENSG00000068971		12.94	15.84	19.27	8.06	15.44	14.45	15.89	20.26	15.15
ENSG00000068976		7.58	5.04	3.74	3.58	3.08	1.39	8.93	2.64	1.98
ENSG00000068985		0	0	0	0	0	0	0	0	0
ENSG00000069011		0	0	0.15	0	0	0	0	0	0.96
ENSG00000069018		0.26	0	0.15	0	0	0	0	0	0
ENSG00000069020		26.14	29.94	23.37	27.84	22.8	18.95	28.95	19.8	14.38
ENSG00000069122		0	0	0	0	0	0	0	0	0
ENSG00000069188		46.31	50.04	46.91	3.48	4.83	4.41	14.41	19.06	13.08
ENSG00000069206		0	0	0	0	0	0	0	0	0
ENSG00000069248		16.77	16.76	16.28	14.32	13.79	16.12	13.71	17.77	12.87
ENSG00000069275		69.17	58.73	51.2	121.72	89.16	97	41.7	57.9	64.34
ENSG00000069329		36.58	26.64	40.14	35.31	30.92	33.2	31.5	28.98	30.27
ENSG00000069345		55.86	53.37	54.01	64.78	62.07	62.67	63.77	62.3	61.65
ENSG00000069399		103.84	119.04	110.35	141.01	125.97	144.46	102.41	112.2	110.11
ENSG00000069424		249.73	257.8	256.39	290.05	265.72	253.8	383.57	404.57	337.5
ENSG00000069431		0	0	0.02	0	0	0.02	0	0	0
ENSG00000069482		0	0	0	0	0	0	0	0	0
ENSG00000069493		180.39	189.08	168.79	237.6	251.54	230.29	139.64	155.32	171.32
ENSG00000069509		7.97	3.96	6.59	11.03	10.01	6.56	6.27	4.43	7.39
ENSG00000069535		0	0	0	0.07	0	0	0	0	0
ENSG00000069667		86.08	73.81	71.97	92.43	97.72	97.87	69.73	69.02	83.81
ENSG00000069696		0	0.14	0.69	0.58	0	0.32	1.38	0.18	0.19
ENSG00000069702		29.73	25.82	24.2	38.57	39.23	33.71	36.3	18.5	21.48
ENSG00000069764		0	0	0.38	0	0	0	0	0.47	0.51
ENSG00000069812		0	0	0	0	0	0	0	0	0
ENSG00000069849		41.05	37.16	37.51	60.43	54.66	54.43	32.3	41.41	39.19
ENSG00000069869		4.24	2.88	2.42	5.05	5.75	8.78	2.72	3.34	2.84
ENSG00000069943		16.43	18.89	28.1	24.39	37.3	32.74	20.66	23.31	22.04
ENSG00000069956		17.29	20.77	20.7	30.69	22.05	19.51	18.06	11.3	12.72
ENSG00000069966		34.87	39.94	32.8	27.16	28.83	27.55	43.85	36.74	37.67
ENSG00000069974		133.52	124.52	149.88	203.64	228.68	242.99	156.11	171.17	167.59
ENSG00000069998		23.79	20.08	18.07	11.64	11.2	9.81	13.63	13.4	18.03
ENSG00000070010		52.89	48.82	61.68	78.92	71	74.34	77.97	65.87	68.3
ENSG00000070018		0.04	0.08	0.05	0.31	0.13	0.17	1.01	0.05	0.1
ENSG00000070019		0	0.13	0.14	0	0	0	0	0	0
ENSG00000070031		0.49	0	0	0	0	0.58	0	0	0
ENSG00000070047		36.31	37.26	38.2	34.91	33.61	33.27	38.77	42.12	42.59
ENSG00000070061		34.17	21.51	24.09	19.83	19.28	21.09	18.73	28.44	27.28
ENSG00000070081		141.8	102.64	136.43	176.32	201.99	174.37	172.29	171.18	167.57
ENSG00000070087		2.96	1.31	2.65	1.42	0	0	1.53	0.87	2.25
ENSG00000070159		1.14	1.87	1.76	2.38	2.18	2.28	1.15	1.5	1.54
ENSG00000070182		0.99	1.3	1.25	3.12	2.84	2.46	1.76	1.84	2
ENSG00000070190		9.84	8.42	9.21	5.62	5.08	6.18	19.7	14.61	14.55
ENSG00000070193		0	0	0	0	0	0	0	0	0
ENSG00000070214		2.82	3.89	3.81	2.2	1.53	2.6	2.32	1.73	2.52
ENSG00000070269		11.17	10.65	12.84	12.5	9.65	12.36	7.51	11.26	13.95
ENSG00000070366		35.41	52.86	37.74	39.73	35.33	36.55	43.64	45.15	40.72
ENSG00000070367		38.55	41.42	34.5	41.48	43	45.88	43.3	42.27	42.52
ENSG00000070371		1.16	0.78	0.36	2.55	0.26	0.15	0.71	0.33	0.86
ENSG00000070388		0	0.31	0.11	0.32	0.13	0.56	0.41	0	0
ENSG00000070404		0.59	1.41	0.77	0.48	0.41	0.4	1.51	1.1	1.23
ENSG00000070413		30.83	35.34	22.25	19.39	21.4	23.86	25.78	34.68	23.99
ENSG00000070423		39.31	34.79	41.96	31.43	29.77	27.52	51.22	49.06	48.23
ENSG00000070444		32.48	33.11	33.4	20.58	23.23	24.7	28.85	28.99	36.35
ENSG00000070476		23.44	24.33	23.7	18.21	20.29	19.68	27.72	21.26	25.77
ENSG00000070495		61.52	63.52	62.31	61.35	50.82	53.3	48.34	33.44	31.69
ENSG00000070501		28.44	30.1	28.49	22.08	20.75	29.2	32.99	38.69	26.33
ENSG00000070526		3.06	6.97	2.57	1.41	0.53	0	4.26	6.08	3.53
ENSG00000070540		19.89	23.76	20.83	30.98	28	34.25	16.96	12.47	20.31
ENSG00000070601		0	0.04	0	0	0	0	0	0	0
ENSG00000070610		51.77	53.71	53.89	64.1	41.91	56.21	60.53	67.03	58.22
ENSG00000070614		1.06	0.86	0.81	0.2	0.52	0.03	2.37	1.12	4.75
ENSG00000070669		19.49	19.92	22.81	20.75	22.73	22.46	23.46	30.5	25.35
ENSG00000070718		51.5	52.5	39.18	48.27	53.62	47.77	41.31	35.82	45.98
ENSG00000070729		0	0	0	0	0	0	0	0	0
ENSG00000070731		0.72	0.8	1.24	1.31	1.09	0.05	1.46	2.8	1.19
ENSG00000070748		0	0	0.14	0.14	0	0.15	0	0	0
ENSG00000070756		1168.48	1163.57	1223.94	856.91	806.6	895.92	1239.67	1296.73	1203.08
ENSG00000070759		6.27	5.56	8.01	5.86	6.01	6.66	6.61	7.69	7.19
ENSG00000070761		33.14	31.84	28.12	37.81	33.78	36.65	28.86	30.78	20.29
ENSG00000070770		67.61	61.67	74.84	67.65	75.02	68.42	70.38	54.13	72.24
ENSG00000070778		0	0	0.04	0.05	0	0.1	0	0	0.04
ENSG00000070785		12.24	13.54	8.03	9.3	16.71	11.64	7.2	8.8	20.59
ENSG00000070808		0	0	0	0	0	0	0	0	0
ENSG00000070814		48.35	54.94	48.17	40.23	36.56	43.16	63.59	55.45	62.84
ENSG00000070831		268.67	234.27	277.96	294.49	300.19	305.48	257.53	232.47	255.68
ENSG00000070882		53.88	44.51	53.71	61.07	68.77	54.59	51.41	52.05	53.78
ENSG00000070886		0	0	0	0	0	0	0	0	0
ENSG00000070915		0.57	0.29	0.29	0	0	0	0.34	0.86	0.47
ENSG00000070950		5.82	7.07	8.2	8.39	10.93	6.93	11.45	9.3	7.77
ENSG00000070961		39.87	36.49	39.27	40.25	37.57	34.38	31.44	35.85	43.3
ENSG00000070985		0	0.15	0.15	0	0	0	0.06	0.06	0
ENSG00000071051		89.91	99.66	99.83	64.72	64.21	55.97	90.93	93.26	83.9
ENSG00000071054		76.47	79.1	77.04	63.21	57.65	55.4	88.65	80.11	80.74
ENSG00000071073		63.29	67.13	68.73	65.82	86.42	77.04	70.97	48.17	69.65
ENSG00000071082		2150.74	2070.74	2235.49	1415.05	1607.53	1628.76	2098.49	2309.28	2223.43
ENSG00000071127		276.86	280.82	311.85	402.97	388.83	375.29	330.45	353.25	360.5
ENSG00000071189		21.93	26.89	23.16	22.99	32.41	22.22	25.18	26.38	22.12
ENSG00000071203		0	0	0	0	0	0	0	0	0
ENSG00000071205		13.22	13.34	9.09	5.11	7.7	6.54	4.92	5.47	6.73
ENSG00000071242		3.03	4.49	2.72	0.44	1.8	0.47	3.1	4.02	5.24
ENSG00000071243		17.18	18.03	26.24	29.81	25.95	25.18	20.58	15.36	33.49
ENSG00000071246		3.98	5.47	4.03	2.92	2.25	2.07	3.33	2.85	5.27
ENSG00000071282		0.02	0.13	0	0.2	0	0.45	0.31	0.03	0.25
ENSG00000071462		37.19	40.65	37.43	43.7	52.17	40.31	48.59	48.3	54.26
ENSG00000071537		50.57	55.18	54.06	57.22	61.88	66.6	49.65	63.17	38.18
ENSG00000071539		1.02	1.81	1.35	8.07	4.34	4.31	1.37	1.24	2.04
ENSG00000071553		53.04	57.72	46.35	60.33	55.57	56.83	46.64	49.32	50.87
ENSG00000071564		47.97	69.89	70.94	46.34	49.42	47	71.83	66.4	73.91
ENSG00000071575		151.34	146.52	169.2	63.57	55.31	54.8	109.29	147.63	126.36
ENSG00000071626		70.9	64.56	72.42	106.65	104.14	97.18	107.97	97.98	91.47
ENSG00000071655		22.6	21.47	21.34	25.06	23.34	24.35	26.13	26.21	29.92
ENSG00000071677		0	0	0	0	0	0	0	0	0
ENSG00000071794		7.46	10.03	6.98	9.6	9.44	10.83	10.29	6.91	8.65
ENSG00000071859		52.83	62.09	51.13	62.49	57.92	56.21	60.03	53.39	68.68
ENSG00000071889		27.93	33.6	27.54	26.6	26.86	23.02	26.36	26.97	24.17
ENSG00000071894		95.82	94.35	85.01	63.93	63.27	57.97	87.4	82.7	89.54
ENSG00000071909		0.26	0.49	0.62	0.12	0	0.13	0.27	0	0.22
ENSG00000071967		2.79	4.18	2.96	1.84	1.16	1.99	0.21	1.18	1.05
ENSG00000071991		0	0	0	0	0	0	0	0	0
ENSG00000071994		51.42	47.25	47.09	46.9	47.86	54.93	56.27	51.49	48.74
ENSG00000072041		0	0	0	0	0	0	0	2.22	0
ENSG00000072042		24.76	23.06	26.5	24.86	27.2	31.5	28.25	27.53	26.28
ENSG00000072062		51.77	67.83	57.18	50.35	51.58	54.12	56.38	45.43	53.77
ENSG00000072071		5.26	7.9	6.59	2.49	2.29	3.53	11.87	6.12	19.16
ENSG00000072080		0	0.88	0	0	0	0	0	0	0
ENSG00000072110		7.98	9.43	7.21	1.08	2.38	1.02	8.71	7.51	8.88
ENSG00000072121		26.88	26.59	24.22	27.56	21.56	21.49	20.3	23.31	26.67
ENSG00000072133		0	0	0	0	0	0	0	0.08	0.03
ENSG00000072134		9.03	18.23	10.12	10.46	8.33	8.1	11.41	6.19	11.14
ENSG00000072135		74.79	67.54	70.06	92.68	82.63	101.11	80.47	85.91	84.66
ENSG00000072163		4.26	3.11	8.14	0.26	0.64	0.29	5.08	3.65	5.56
ENSG00000072182		0.33	0.22	0.07	0.08	0.36	0	0.28	0.19	0
ENSG00000072195		0.47	0.91	1.01	0	0.5	0	2.8	1.03	2.51
ENSG00000072201		0.06	0.13	0.42	0	0	0	0.16	0	0.24
ENSG00000072210		28.56	25.75	23.67	26.93	24.26	27.19	34.49	34.4	30.4
ENSG00000072274		180.05	169.9	154.37	293.84	249.07	236.3	123.9	154.56	129.46
ENSG00000072310		85.84	84.65	95.82	83.03	73.65	70.14	75.09	72.22	82.4
ENSG00000072315		0.26	0.27	0.39	0.37	0.36	0.31	0.19	0.19	0.53
ENSG00000072364		65.07	63.94	69.63	64.12	73.58	74.3	73.97	82.8	74.62
ENSG00000072401		2.72	4.7	3.58	3.41	2.81	4.51	4.01	2.03	3.5
ENSG00000072415		6.05	5.02	5.95	5.02	7.06	3.67	5.14	8.53	5.86
ENSG00000072422		1.27	0.86	1.26	0.04	0	0	0	0.05	0
ENSG00000072501		41.08	42.25	41.88	56.36	48.86	57.38	75.24	85.03	95.18
ENSG00000072506		39.17	36.94	38.8	55.85	54.78	61.29	55.92	55.51	66.38
ENSG00000072518		67.64	70.67	67.09	68.32	63.5	67.36	64.48	70.8	72.68
ENSG00000072571		1.04	2.45	1.89	6.68	9.25	7.71	1.22	1.88	1.72
ENSG00000072609		91.52	80.55	114.12	97.71	100.22	101.83	110.94	113.79	114
ENSG00000072657		0	0	0	0	0	0	0	0	0
ENSG00000072682		9.37	11.64	11.4	6.06	3.83	5.68	1.09	3.76	1.55
ENSG00000072694		13.43	30.89	20.07	2.33	2.09	0	16.38	10.39	20.48
ENSG00000072736		138.78	130.13	147.39	284.8	296.36	272.98	134.08	133.57	141.13
ENSG00000072756		21.02	17.8	23.69	19.53	25.29	23.88	17.7	19.7	16.74
ENSG00000072778		254.56	243.74	243.65	262.74	222.88	243.38	304.38	323.13	347.45
ENSG00000072786		238.73	223.88	220.42	241.21	257.4	257.11	223.78	235.58	233.32
ENSG00000072803		25.67	30.05	30.79	41.96	34.52	33.06	30.49	30.71	29.28
ENSG00000072818		449.9	422.2	378.99	354.07	374.79	363.59	397.34	371.13	408.33
ENSG00000072832		1.66	1.37	0.55	0.16	0.18	0.17	0.28	0	0.1
ENSG00000072840		2.21	2.93	0.75	0.82	1.07	1.22	1.18	0.79	0.7
ENSG00000072849		45.77	42.91	52.18	56.84	68.11	67.93	60.71	49.69	51.72
ENSG00000072858		42.38	32.51	40.71	27.52	33.76	28.28	31.7	30.65	24.25
ENSG00000072864		66.41	78.98	70.1	71.89	70.27	70.47	59.61	60.13	66.69
ENSG00000072952		0.03	0.06	0.15	0.06	0.04	0.07	0.53	0.11	0.08
ENSG00000072954		1.66	0.35	0.71	0.29	0.16	0	0.26	0.44	1.4
ENSG00000072958		71.16	67.71	66.97	81.31	65.47	64.13	59.43	70.38	72.96
ENSG00000073008		3.82	3.83	4.71	4.16	2.27	3.7	1.42	0.95	0.72
ENSG00000073050		19.13	21.79	19	23.5	25.91	21.11	31.4	27.1	29.94
ENSG00000073060		6.72	14.75	7.19	2.77	3.62	8.02	5.25	7.71	7.57
ENSG00000073067		0.89	0.32	0	0.16	0.73	0	0.56	0.3	0.11
ENSG00000073111		11.15	6.23	8.29	19.85	23.81	17.83	11.32	9.98	9.75
ENSG00000073146		0	0	0	0	0	0	0	0	0.06
ENSG00000073150		0.46	1.38	0.48	0.25	0.15	0.34	0.1	0.08	0.25
ENSG00000073169		12.76	11.96	10.18	10.09	9.93	9.98	13.81	12.72	11.89
ENSG00000073282		0.71	0.28	0.77	0.72	0.6	0.92	0.8	0.16	0.75
ENSG00000073331		12.14	11.36	10.02	5.1	3.39	5.67	17.68	20.83	24.41
ENSG00000073350		27.98	24.36	21.54	21.81	25.53	22.11	21.98	31.96	27.29
ENSG00000073417		16.96	4.99	3.14	2.36	4.92	4.05	6.45	4.27	10.65
ENSG00000073464		0.59	0.84	0.55	0	0.1	0.03	0.37	0.29	1.24
ENSG00000073536		6.36	8.09	11.16	4.87	3.08	2.9	7.28	9.05	12.51
ENSG00000073578		101.63	109.47	98.87	106.48	103.1	118.11	101.52	99.66	107.71
ENSG00000073584		103.53	96.36	95.95	114.76	115.11	116.73	118.5	116.73	124.79
ENSG00000073598		0.66	0.24	0.52	0	0	0.28	0.21	0.27	0.25
ENSG00000073605		65.57	64.54	59.78	31.54	39.88	34.81	46.87	62.57	58.36
ENSG00000073614		104.46	97.88	90.77	86.56	97.53	107.26	110.42	106.11	108
ENSG00000073670		0.12	0.21	0.12	0.38	0	0.15	0.1	0.09	0.26
ENSG00000073711		1.15	1.31	1.1	1.53	1.44	1.91	0.67	0.26	1.16
ENSG00000073712		0.03	0	0.31	0	0	0	0.56	0.49	0.12
ENSG00000073734		0	0.13	0.02	0	0	0.03	0	0	0
ENSG00000073737		2.45	2.55	2.24	0	0.24	0.46	1.31	0	1.62
ENSG00000073754		0	0	0.08	0	0	0.1	0	0	0
ENSG00000073756		0.38	0	0.22	0.23	0.66	0.13	0.59	0.91	0.15
ENSG00000073792		1.19	0.91	0.63	0	0.13	0	0	0.07	0
ENSG00000073803		5.92	8.24	7.29	7.8	4.8	6.25	8.19	5.44	7.29
ENSG00000073849		162.8	171.16	174.16	111.99	125.59	120.13	142.64	157.6	167.76
ENSG00000073861		67.04	79.16	61.82	84.34	81.43	78.8	61.99	78.15	75.07
ENSG00000073905		0.5	0.53	0	0	0	0	0	0	0
ENSG00000073910		2.38	3.6	3.27	2.71	2.27	3.65	3.65	8.31	13.7
ENSG00000073921		184.41	175.81	176.76	236.82	229.35	216.25	154.38	145.97	153.07
ENSG00000073969		43.75	38.63	44.69	53.53	60.13	53.1	33.36	36.13	38.16
ENSG00000074047		0	0	0	0	0	0	0	0	0
ENSG00000074054		67.87	85.77	67.25	67.72	69.89	62.9	64.21	68.95	88.3
ENSG00000074071		59.71	63.01	60	65.71	57.82	61.78	57.09	73.57	59.16
ENSG00000074181		0.04	0.23	0.45	0	0	0	0	0	0
ENSG00000074201		118.27	107.57	103.01	110.69	125.45	141.59	97.31	101.94	79.86
ENSG00000074211		0.11	0	0	0	0	0	0.11	0	0
ENSG00000074219		0.26	0.57	0.44	0.56	0.16	0.16	1.43	1.31	3.1
ENSG00000074266		16.35	15.05	14.43	23.44	24.31	24.01	15.54	15.01	14.87
ENSG00000074276		0.69	1.07	0.48	0.04	0.14	0.2	0.63	0.25	0.32
ENSG00000074317		0	0.14	0	0	0	0	0	0	0.77
ENSG00000074319		42.05	38.45	40.79	59.18	50.61	54.25	49.52	55.14	41.94
ENSG00000074356		54.71	35.11	35.3	38.36	36.91	21.42	38.59	28.38	37.37
ENSG00000074370		181.36	177.51	168.27	164.97	140.47	150.95	196.45	181.12	185.03
ENSG00000074410		0.68	0.03	0.11	0	0.14	0	0.04	0.09	0
ENSG00000074416		6.11	11.71	3.79	0.9	0.1	0.38	1.76	0.71	1.37
ENSG00000074527		0.28	0.21	0	0.22	0	0.13	0.36	0.24	0
ENSG00000074582		21.82	19.1	21.19	28.04	17.41	20.74	24.63	31.55	23.72
ENSG00000074590		0.05	0.08	0.03	1.67	1.19	2.14	0.28	0.55	0.14
ENSG00000074603		35.77	34.27	32.61	32.6	39.38	39.27	33.73	34.6	32.19
ENSG00000074621		10.05	9.12	11.41	8.4	13.83	13.93	17.48	18.5	11.85
ENSG00000074657		3	4.97	8.01	3.21	3.34	5.16	14.3	12.62	19.57
ENSG00000074660		0.73	0.96	1.14	0.31	0.19	0.81	1.17	0.41	1.54
ENSG00000074695		48.24	55.51	45.88	61.99	67.77	56.95	65.21	58.2	50.71
ENSG00000074696		13.98	18.31	17.03	15.01	16.37	15.45	11.86	14.96	14.44
ENSG00000074706		59.31	35.12	35.76	49.77	47.84	52.09	39.25	46.64	38.68
ENSG00000074755		74.89	81.19	67.42	63.02	65.39	60.27	79.8	69.39	74.6
ENSG00000074771		0	0	0	0	0	0	0	0	0
ENSG00000074800		1002.66	1180.32	1132.44	706.91	721.23	715.11	728.25	786.51	727.44
ENSG00000074803		0	0	0	0	0	0	0	0	0
ENSG00000074842		36.96	42.69	36.76	57.96	50.5	60.69	44.73	40.06	40.68
ENSG00000074855		16.47	15.09	13.97	11.25	10.18	11.09	12.52	14.96	13.49
ENSG00000074935		8.03	6.45	9.02	4.9	7.21	5.87	11.38	14.28	6.59
ENSG00000074964		0.58	4.1	2.07	0	0	0	0	0.57	0.22
ENSG00000074966		40.66	32.98	28.29	36.06	41.74	38.26	41.63	47.9	48.29
ENSG00000075035		0	0	0	0	0	0	0.25	0.05	0.14
ENSG00000075043		0.07	0	0	0	0	0	0	0	0
ENSG00000075073		2.22	4.1	3.06	2.62	2.63	3.54	2.97	2.9	2.86
ENSG00000075089		15.44	17.58	27.19	20.92	15	20.73	10.07	13.94	17.53
ENSG00000075131		8.04	7.37	7.68	12.23	9.75	6.87	4.9	3.84	8.6
ENSG00000075142		93.52	91.07	91.4	114.37	129.61	114.83	88.06	94.51	88.09
ENSG00000075151		55.08	52.89	65.91	51.11	48.93	48.57	55.88	49.34	50.95
ENSG00000075188		16.63	15.74	17.13	21.88	20.76	19.41	15.42	19.61	20.27
ENSG00000075213		0.07	0.22	0	0	0	0	0	0.56	0
ENSG00000075218		1	1.26	1.08	12.17	5.08	7.39	3.87	1.84	3.73
ENSG00000075223		0.37	0.66	1.05	0	0	0	0	0	0
ENSG00000075234		22.01	24.77	22.58	26.75	32.14	29.59	22.32	19.79	32.26
ENSG00000075239		24.1	21.14	21.72	31.12	37.07	32.67	24.96	32.02	32.09
ENSG00000075240		57.21	46.31	40.29	51.03	57.54	50.56	45.6	31.45	47.49
ENSG00000075275		2.43	6.08	3.65	0.4	0.64	1.37	3.19	4.74	11.4
ENSG00000075290		1.68	1.49	1.63	0.63	1.85	0.7	1.82	2.85	1.88
ENSG00000075292		81.16	72.13	80.12	80.12	79.68	74.33	87.7	74.1	68.44
ENSG00000075303		11.47	14.42	12.14	8.77	11.37	14.38	11.67	10.11	13.06
ENSG00000075336		11.63	14.76	10.12	17.13	11.62	14.56	13.04	11.44	11.72
ENSG00000075340		9.89	13.96	11.95	2.32	0.92	1.99	8.34	9.16	11.06
ENSG00000075388		0	0	0	0	0	0	0	0	0
ENSG00000075391		0.11	0.7	0.12	0	0	0	0.06	0.05	0.21
ENSG00000075399		10.78	7.91	9.57	6.58	5.62	5.64	9.36	8.89	10.91
ENSG00000075407		11.84	11.83	14.5	12.69	13.72	14.53	15.62	14.22	17.07
ENSG00000075413		100.13	100.9	94.37	106.68	89.09	88.6	100.89	88.9	100.93
ENSG00000075415		281.6	242.64	282.56	319.2	305.98	283.05	312.38	289.62	278.15
ENSG00000075420		56.75	48.49	56.89	32.04	40.27	38.81	39.01	35.19	35.75
ENSG00000075426		128.8	157.89	121.51	98.61	115.39	96.2	81.82	64.88	56.17
ENSG00000075429		0	0	0	0	0	0	0.02	0	0
ENSG00000075461		0.1	0.2	0.05	0.16	0.06	0.06	0.06	0	0
ENSG00000075539		117.63	86.75	88.01	107.3	98.91	114.85	108.78	82.91	107.97
ENSG00000075568		40.12	43.52	37.47	32.79	40.86	44.85	44.37	45.39	46.48
ENSG00000075618		6.37	7.61	7.33	0.82	1.59	0.86	1.75	1.44	2.29
ENSG00000075624		6435.04	6555.75	6858.58	9094.27	8127.11	8655.1	7459.37	7726.49	7295.88
ENSG00000075643		0.08	0.03	0	0	0.07	0.03	0.04	0.07	0.04
ENSG00000075651		8.93	14.16	13.92	44.89	7.98	8.41	2.6	0.81	2.18
ENSG00000075673		0	0	0	0.05	0.06	0	0	0.05	0
ENSG00000075702		1.11	1.28	1.27	4.42	2.6	4.48	2.42	3.11	2.01
ENSG00000075711		67.24	67.56	63.29	70.72	75.01	69.69	54.91	67.97	73.69
ENSG00000075785		121.39	153.72	137.81	161.4	162.4	170.73	169.03	156.87	151.98
ENSG00000075790		17.68	19.46	15.57	30.37	27.81	26.36	15.97	18.63	16.56
ENSG00000075826		96.16	105.61	102.64	45.49	53.13	51.04	84.08	82.18	79.1
ENSG00000075856		49.68	46.16	47.68	56.92	60.27	48.45	65.94	50.71	53.99
ENSG00000075884		132.98	108.85	122.24	139.92	171.07	127.52	150.01	151.47	144.39
ENSG00000075886		0.74	1.68	0.73	0.62	1.06	0.68	1.57	1.28	2.35
ENSG00000075891		0.05	0	0	0	0	0	0	0	0
ENSG00000075914		28.53	32.81	30.99	25.28	22.91	30.17	30.53	31.66	27
ENSG00000075945		15.29	11.02	16.34	21.36	24.8	22.82	12.52	14.39	12.26
ENSG00000075975		19.46	21.57	24.02	20.32	19.42	19.63	28.4	23.15	23.61
ENSG00000076003		23.78	21.57	20.51	36.99	32.58	38.47	19.31	20.32	18.1
ENSG00000076043		44.78	48.62	51.49	48.65	40.07	46.85	41.64	48.1	40.33
ENSG00000076053		34.08	32.59	46.14	38.78	36.15	37.21	46.2	39.82	43.83
ENSG00000076067		1.23	1.81	1.62	6.93	8.56	6.75	6.02	4.93	7.25
ENSG00000076108		142.64	152.08	151	128.85	136.16	148.17	167.64	167.57	168.25
ENSG00000076201		38.14	31.3	25.61	23.85	26.37	29.37	28.75	45.65	30.11
ENSG00000076242		44.74	33.69	30.16	37.83	29.27	37.5	32.75	34.57	29.31
ENSG00000076248		7.66	11.15	8.38	15.28	11.95	15.95	9.97	9.6	12.08
ENSG00000076258		0.76	1.05	0.24	1.09	2.12	1.1	0.91	3.36	1.53
ENSG00000076321		16.34	20.15	18.55	17.16	20.26	22.53	16.51	19.04	19.68
ENSG00000076344		0.24	0.09	0.08	0	0	0.1	0	0	0
ENSG00000076351		9.76	13.63	12.48	6.18	5.05	5.94	21.65	9.69	9.58
ENSG00000076356		0.03	0.29	0.57	0	0.02	0.02	0.28	0.28	0.31
ENSG00000076382		11.22	6.47	11.26	20.6	17.65	15.1	11.69	7.95	17.93
ENSG00000076513		63.68	68.04	67.91	56.04	59.76	61.29	67.63	87.91	81.11
ENSG00000076554		54.3	71.5	74.31	63.82	45.76	55.91	56.59	65.27	46.4
ENSG00000076555		4.84	18.67	6.13	6.65	12.61	6.91	10.15	6.1	8.99
ENSG00000076604		30.77	32.34	29.73	16.04	23.41	21.81	49.76	37.38	54.5
ENSG00000076641		124.11	96.97	114.54	119.39	93.22	104.42	110.42	111.42	93.77
ENSG00000076650		8.8	11.35	9.86	11.54	7.57	7.9	12.8	10.78	11.29
ENSG00000076662		165.87	160.49	159.65	136.31	137.51	136.44	149.57	147.61	141.83
ENSG00000076685		46.03	56	63.09	75.29	79.44	76.99	72.42	78.59	67.78
ENSG00000076706		3.16	1.78	0.84	1.47	1.05	1.14	0.64	0.68	0.79
ENSG00000076716		0.1	0	0.04	0	0	0	0.04	0	0.29
ENSG00000076770		12.89	12.82	21.65	20.5	20.23	20.19	25.55	21.03	22.03
ENSG00000076826		1.77	2.29	0.57	0.32	0.05	1.3	0.7	0.79	0.62
ENSG00000076864		2.26	0.19	0	0	0	0	0.07	0	1.63
ENSG00000076924		29.83	34.27	31.86	35.27	31.3	32.82	31.7	27.49	37.45
ENSG00000076928		415.22	450.18	431.25	464.47	457.85	436.69	459.42	452.53	456.01
ENSG00000076944		103.01	137.89	106.12	106.81	111.46	117.07	126.14	112.41	144.29
ENSG00000076984		45.47	42.25	49.88	45.57	50.22	44.71	49.76	45.91	53.14
ENSG00000077009		0	0	0	0	0	0	0	0	0
ENSG00000077044		78.25	62.27	54.35	48.18	54.25	69.76	57.98	61.01	61.89
ENSG00000077063		0	0.08	0	0	0	0	0	0	0.06
ENSG00000077080		0	0	0	0	1.01	0.22	0	0	0
ENSG00000077092		0.55	0	0.42	0.37	0.59	0.24	0.26	0.18	0.29
ENSG00000077097		72.38	69.98	82.26	93.64	99.61	93.74	77.25	82.08	81.63
ENSG00000077147		40.86	39.96	42.63	57.54	56.02	59.5	38.22	41.23	43.55
ENSG00000077150		130.52	161.27	121.46	121.33	123.04	119.03	175.05	144.82	162.61
ENSG00000077152		5.48	5.01	5.36	8.34	5.34	10.32	5.63	3.67	2.77
ENSG00000077157		17.13	22.92	17.32	15.26	18.53	15.49	22.96	24.48	17.21
ENSG00000077232		40.54	32.16	41.04	34.13	35.9	39.41	35.66	38.19	30.35
ENSG00000077235		58.01	53.08	57.56	60.75	59.35	48.43	57.93	65.88	48.92
ENSG00000077238		119.9	114.02	180.86	75.09	77.82	78.05	73.88	85.92	80.16
ENSG00000077254		42.89	49.26	53.24	46.96	60.99	52.87	39.54	44.43	50.94
ENSG00000077264		0.09	0.06	0.02	0	0.81	0.04	0.11	0	0
ENSG00000077274		0	0	0	0	0	0	0	0	0
ENSG00000077279		0	0	0	0	0	0	0	0	0
ENSG00000077312		41.04	32.56	36.47	61.68	53.45	52.76	49.67	47.75	53.78
ENSG00000077327		0.41	0.31	0.88	0.65	0.95	0.54	0	0	1.84
ENSG00000077348		9.38	9.86	8.45	7.41	5.94	7.61	11.13	11.26	10.14
ENSG00000077380		37.65	47.04	38.84	35.56	44.77	37.32	40.53	39.24	35.34
ENSG00000077420		122.62	112.64	125.85	107.98	103.16	102.15	98.62	114.76	117.71
ENSG00000077454		136.38	97.63	113.93	111.02	119.6	117.2	124.64	131.46	152.54
ENSG00000077458		38.63	24.38	31.95	46.5	47.43	34.53	29.04	33.55	43.85
ENSG00000077463		17.39	19.57	16.22	26.78	26.28	19.64	34.49	25.89	30
ENSG00000077498		0	0	0	0	0	0	0	0	0
ENSG00000077514		10.82	11.2	7.37	14.26	11.96	20.37	14.73	7.55	23.03
ENSG00000077522		0.07	0	0	0.08	0	0	0	0	0
ENSG00000077549		361.74	349.7	381.24	427.77	404.37	408.67	348.61	365.46	373.31
ENSG00000077585		16.34	18.51	13.75	18.12	17.77	19.95	12.57	11.13	13.78
ENSG00000077616		0.85	0.79	0.15	0.56	0.37	0.42	1.09	0.46	0.49
ENSG00000077684		22.16	23.9	20.73	18.47	19.48	19.92	21	18.79	19.08
ENSG00000077713		6.34	6.77	6.12	7.86	10.46	7.71	13.01	10.79	15.56
ENSG00000077721		58.58	46.58	51.25	49.87	59.93	55.13	53.5	42.23	50.36
ENSG00000077782		6.23	11.77	14.51	8.91	14.01	11.33	12.02	13.49	11.98
ENSG00000077800		0.05	0	0.16	0	0.27	0	0.14	0.28	0
ENSG00000077935		0.28	0.17	0.08	0.22	0.15	0.29	0.31	0.05	0.51
ENSG00000077942		0	0	0	0	0	0	0	0	0
ENSG00000077943		0.03	0	0	0	0	0	0	0	0
ENSG00000077984		526.51	608.84	505.09	686.11	731.11	728.63	498.18	435.35	493.17
ENSG00000078018		0.09	0.07	0.14	0	0	0	0.97	0	0.29
ENSG00000078043		24.2	13.74	16.25	12.51	17.27	12.88	17.05	18.3	18.02
ENSG00000078053		0.11	1.27	0.17	0.24	0.2	0.8	0.56	0.87	0.23
ENSG00000078061		60.33	60.86	66.15	63.12	61.8	58.37	65.22	63.06	69.35
ENSG00000078070		14.5	23.39	9.33	34.87	15.21	10.94	11.94	10.57	34.39
ENSG00000078081		1.56	1.76	1.92	1.38	1.42	2.33	4.68	4.21	4.18
ENSG00000078098		0	0	0	0	1.48	0	0	0	0
ENSG00000078114		0	0.06	0	0	0	0	0.02	0.08	0
ENSG00000078124		5.6	7.56	7.92	4.1	7.79	8.77	7.24	4.26	3.76
ENSG00000078140		56.61	53.03	58.44	67.4	75.2	69.63	45.97	58.58	44.06
ENSG00000078142		46.5	49.2	39.58	50.05	49.88	45.26	40.14	44.63	41.7
ENSG00000078177		19.63	17.08	18.17	21.77	17.67	17.47	13.5	13.54	15.44
ENSG00000078237		5.78	7.91	15.43	5.04	7.79	11.01	7.99	12.16	5.03
ENSG00000078246		6.8	6.07	9.35	6.44	7.54	6.72	5.97	9.54	7.39
ENSG00000078269		37.46	40.46	40.09	45.78	45.24	42.29	25.22	28.87	25.32
ENSG00000078295		0	0	0	0	0	0	0	0	0
ENSG00000078304		339.86	338.21	364.72	377.8	404.27	429.94	357.94	347.36	354.06
ENSG00000078319		14.09	17.59	16.44	12	17.85	16.12	19.98	18.48	14.46
ENSG00000078328		0	0	0.79	0	0	0	0	0	0
ENSG00000078369		210.4	251.17	239.95	234.79	236.66	237.76	281.22	257.13	237.17
ENSG00000078399		0	0	0	0	0	0	0	0	0
ENSG00000078401		0.18	0.09	0.18	0.48	0.33	0.11	0	0.23	0.25
ENSG00000078403		35.33	32.78	43.14	53.52	35.76	48.96	42.24	44.84	31.78
ENSG00000078487		6.7	4.41	3.75	2.15	3.48	7	5.79	6.75	7.01
ENSG00000078549		0	0	0	0	0	0	0	0	0
ENSG00000078579		0	0	0	0	0	0	0	0	0
ENSG00000078589		98.46	82.59	80.66	111.81	106.6	83.78	81.86	65.49	82.56
ENSG00000078596		45.06	57.86	35.67	143.21	138.18	124.32	132.14	124.73	124.43
ENSG00000078618		94.85	97.99	104.15	114.34	114.27	116.73	96.54	119	100.75
ENSG00000078668		89.88	74.63	83.8	75.76	84.42	75.27	66.79	70.62	60.78
ENSG00000078674		146.07	114.3	115.16	167.33	175.35	180.6	174.49	150.97	182.64
ENSG00000078687		33.44	52.63	31.21	31.03	28.4	28.43	54.22	42.26	37.21
ENSG00000078699		19.4	21.89	19.66	15.35	18.75	18.45	18	17.27	15.97
ENSG00000078725		0	0	0	0	0	0	0	0	0
ENSG00000078747		69.09	65.81	64.68	85.2	75.93	77.39	61.58	58.88	66.07
ENSG00000078795		0.71	0.49	0.37	0.51	0.79	0.92	1.49	1.68	1.25
ENSG00000078804		36.82	36.16	32.18	19.34	24.36	20.02	22.07	14.65	15.53
ENSG00000078808		83.93	92.19	86.54	80.85	95	90.67	77.62	88.42	96.3
ENSG00000078814		3.53	1.36	2.48	0.96	2.08	2.44	1.37	1.41	1.61
ENSG00000078898		0	0	0	0	0	0	0	0	0
ENSG00000078900		2.96	3.81	3.08	7.62	7.76	6.84	2.03	2.44	2.23
ENSG00000078902		21.01	20.74	20.65	21.63	26.14	24.04	24.44	24.68	30.66
ENSG00000078967		5.31	7.84	9.6	4.89	6.81	4.45	5.63	9.36	6.14
ENSG00000079101		0	0.68	0	0	0	0	0	0	0
ENSG00000079102		0	0	0	0	0	0	0	0	0
ENSG00000079112		0	0	0	0.42	1.06	0.48	0	0	0
ENSG00000079134		31.99	42.53	30.2	33.05	33.65	24.56	36.16	35.41	37.62
ENSG00000079150		0.47	0.74	0.18	1.1	0	0.07	0.79	0	1.18
ENSG00000079156		0.06	0	0	0	0	0	0.1	0	0
ENSG00000079215		2.17	4.72	4.38	0	0	0	0.57	0	0
ENSG00000079246		147.18	139.68	154.21	216.58	204.02	206.61	154.91	174.83	146.34
ENSG00000079257		7.42	4.08	9.54	9.77	10.2	10.53	3.78	4.35	4.66
ENSG00000079263		105.19	106.9	104.08	102.44	106.25	111.28	115.96	117.74	122.32
ENSG00000079277		75.51	59.95	47.25	48.66	35.03	43.65	42.27	41.46	50.29
ENSG00000079308		4.14	6.93	4.9	0	0	0	0.05	0	0.05
ENSG00000079313		39.35	40.59	35.06	37.08	37.58	38.94	44.48	37.39	48.14
ENSG00000079332		59.8	54.49	69.77	83.16	74.68	79.03	82.23	70	68.64
ENSG00000079335		29.99	29.88	30.06	31.55	36.52	32.03	31.26	33.41	26
ENSG00000079337		1.24	0.72	0.51	0.48	0.97	0.54	1.56	3.31	1.35
ENSG00000079385		42.38	61.93	46.38	27.26	24.64	20.82	25.15	23.68	23.16
ENSG00000079387		20.79	21	17.68	30.32	24.76	27.66	25.36	17.58	20.8
ENSG00000079393		0	0	0	0	0	0	0	0	0.46
ENSG00000079432		88.79	97.84	89.58	78.35	66.21	92.25	90.79	77.08	93.66
ENSG00000079435		8.98	8.04	10.19	6.9	6.72	5.71	13.98	12.65	10.99
ENSG00000079459		88.01	81.3	110	87.51	91.89	85.87	93.06	89.22	107.91
ENSG00000079462		26.56	20.97	17.43	22.54	19.74	18.59	27.25	28.32	20.61
ENSG00000079482		0.11	0.07	0.05	0.07	0	0.05	0.09	0.03	0.06
ENSG00000079557		0	0	0	0	0	0	0	0	0
ENSG00000079616		42.84	49.92	50.43	50.54	44.94	42.57	42.58	44.79	47.69
ENSG00000079689		0	0	0	0	0	0	0	0	0
ENSG00000079691		1.02	0.78	1.75	1.28	1.14	2.18	0.95	1.01	1.09
ENSG00000079739		25.01	25.64	29.6	15.2	16.44	19.3	16.2	20.35	14.05
ENSG00000079785		25.63	28.54	31.57	37.45	41.13	36.99	29.45	27.09	28.92
ENSG00000079805		280.38	274.81	263.77	311.78	319.62	283.56	291.02	313.9	310.19
ENSG00000079819		6.69	11.4	5.03	17.69	20.26	20.29	22.1	11.68	10.86
ENSG00000079841		0	0	0	0.09	0.05	0.11	0	0	0
ENSG00000079931		0.24	0.87	0.08	0.06	0.07	0.35	0.3	1.1	0.62
ENSG00000079950		22.19	27.12	19.73	28.65	24.93	27.23	33.39	26.76	36.4
ENSG00000079974		21.76	21.1	24.12	31.26	31.25	29	25.14	31.49	28.02
ENSG00000079999		47.5	42.5	38.14	38.93	60.39	37.77	43.56	36.36	42.78
ENSG00000080007		0.15	0.76	0.17	0.94	2.1	2.12	5.27	4.24	2.43
ENSG00000080031		0	0	0	0	0	0	0	0	0
ENSG00000080166		0.22	0.13	0	0	0	0	0	0.29	0.17
ENSG00000080189		34.67	25.04	36.68	33.02	38.05	26.16	36.2	36.46	24.5
ENSG00000080200		2.19	4.43	4.01	4.5	4.27	4.64	2.36	2.83	2.44
ENSG00000080224		0	0	0	0	0	0	0	0	0
ENSG00000080293		0	0	0	0	0	0	0	0	0
ENSG00000080298		10.64	17.24	14.7	18.44	14.48	14.34	15.81	14.52	14.45
ENSG00000080345		25.11	25.85	32.99	20.25	24.93	22.51	20.34	27.25	18.36
ENSG00000080371		56.07	54.09	60.2	61.51	73.31	54.52	55.32	53.63	51.69
ENSG00000080493		0.41	0.63	0.81	1.2	1.32	1.09	2.13	1.79	2.4
ENSG00000080503		160.08	168.31	128.11	184.88	199.62	160.08	152.17	136.69	164.51
ENSG00000080511		0	0	0	0	0	0	0	0	0
ENSG00000080546		10.91	10.57	8.51	23.49	29.4	17.66	15.14	11.14	11.54
ENSG00000080561		1.64	2.01	2.08	2.81	4.35	2.06	5.8	5.49	7.92
ENSG00000080572		0	0	0	0	0	0	0	0	0
ENSG00000080573		0.14	0.29	0.17	1.99	2.37	2.76	0.73	0.46	0.88
ENSG00000080603		72.68	70.31	59.1	55.61	63.77	56.56	80.47	72.05	70.06
ENSG00000080608		20.3	13.49	12.64	17.81	18.56	28.34	20.73	19.15	18.14
ENSG00000080618		0.12	0.25	0.11	0.13	0	0.14	0.15	0	0
ENSG00000080644		0	0.44	0.09	0	0.71	0.14	0.07	0	0
ENSG00000080709		0	0	0	0	0	0	0	0	0
ENSG00000080802		26.66	27.87	25.12	25.2	24.88	25.49	26.02	24.68	25.61
ENSG00000080815		41.58	28.23	33.76	51.75	42.8	48.47	28.62	33.45	30.23
ENSG00000080819		24.15	29.73	20.59	39.1	43.98	39.13	28.86	29.66	26.06
ENSG00000080822		451.89	414.84	336.48	572.55	558.58	559.4	486.86	544.55	422.04
ENSG00000080823		2.01	0.97	1.67	3.69	5.09	2.06	4.61	3.52	3.52
ENSG00000080824		440.41	415.47	443.05	510.9	526.94	518	444.16	410.17	423.09
ENSG00000080839		23.7	17.92	22.55	20.32	15.18	22.45	23.59	17.72	18.12
ENSG00000080845		55.95	58.57	61.09	60.78	51.14	50.3	62.41	58.8	53.79
ENSG00000080854		17.22	8.73	13.56	1.88	4.03	2.42	10.91	15.23	4.82
ENSG00000080910		0	0	0	0	0	0	0	0	0
ENSG00000080947		10.42	11.03	13.64	17.55	2.44	4.15	8.98	5.82	16.52
ENSG00000080986		6.44	8.17	11.39	18.2	14.51	16.33	5.63	8.67	6.53
ENSG00000081014		4.81	6.43	6.73	6.64	7.74	5.99	7.62	5.29	5.84
ENSG00000081019		36.86	35.48	35.61	34.2	36.52	31.86	36.4	30.92	31.03
ENSG00000081026		1.58	1.38	0.99	2.41	1.83	3.19	2.84	1.03	1.89
ENSG00000081041		9.5	9.93	9.25	0	0	0	0.53	0	0.99
ENSG00000081051		0	0	0	0	0	0	0	0	0
ENSG00000081052		0.62	0.98	0.68	0.18	0.23	0.34	0.77	1.72	3.01
ENSG00000081059		101.89	117.45	152.96	37.3	42.21	37.72	204.73	186	190.24
ENSG00000081087		29.47	15.02	24.13	45.17	44.35	34.1	21.6	17.35	15.11
ENSG00000081138		0	0	0	0	0	0	0	0	0
ENSG00000081148		0.54	0.15	0.43	0.24	0.39	0.24	0.52	0.42	0.4
ENSG00000081154		87.84	82.05	71.97	93.96	83.08	103.04	87.02	74.78	78.35
ENSG00000081177		1.53	3.17	1.71	2.1	1.2	1.48	6.64	3.03	2.7
ENSG00000081181		1.15	2.56	0.97	2.87	1.89	3.04	1.27	0.48	0.52
ENSG00000081189		9.02	10.48	11.32	3.58	4.03	3.54	27.76	23.55	28.59
ENSG00000081237		1080.04	1030.4	1065.58	991.6	972.02	987.37	1024.8	988.96	961.37
ENSG00000081248		0	0	0	0	0	0.03	0	0	0
ENSG00000081277		0	0	0	0	0	0.04	0	0	0
ENSG00000081307		15.8	19.29	19.76	20.83	25.91	28.37	15.26	16.76	25.01
ENSG00000081320		341.31	291.47	342.19	431.56	428.99	420.42	287.87	280.15	278.81
ENSG00000081377		3.33	3.5	2.67	5.74	6.27	6.06	1.88	2.91	3.54
ENSG00000081386		11.44	11.38	8.76	9.57	9.73	8.46	7.92	17.83	16.86
ENSG00000081479		0.5	0.42	0.7	0	0	0	0	0	0.03
ENSG00000081665		12.83	17.41	17.91	13.65	13.14	10.34	12.11	18.55	12.46
ENSG00000081692		10.78	7.43	13.49	8.1	8.81	12.32	11.13	10.8	13.01
ENSG00000081721		13.46	16.95	16.49	24.68	19.5	16.3	24.82	12.18	20.97
ENSG00000081760		13.72	15.5	13.3	13.43	10.23	12.77	9.44	8.8	13.75
ENSG00000081791		54.42	52.5	52.38	60.26	67.25	61.91	46.76	47.04	59.77
ENSG00000081800		0	0.1	0	0	0	0	0	0	0
ENSG00000081803		0	0	0	0	0	0	0	0	0
ENSG00000081818		0	0	0	0	0	0	0	0	0
ENSG00000081842		0	0	0	0	0	0	0	0	0
ENSG00000081853		0	0	0	0	0	0	0	0	0.05
ENSG00000081870		29.3	21.05	33.52	43.61	31.61	40.49	20.33	28.61	28.26
ENSG00000081913		3.57	2.58	4.06	5.99	6.92	4.12	2.59	2.32	6.98
ENSG00000081923		1.69	1.67	1.56	1.77	1.2	1.28	2.11	4.62	5.19
ENSG00000081985		18.06	17.23	9.42	6.86	7.63	15.72	11.42	14.72	10.67
ENSG00000082014		18.79	23.38	18.22	8.73	8.55	7.12	20.16	15.69	23.49
ENSG00000082068		31.75	16.21	35.64	35.26	31.32	28.58	30.52	23.15	31.48
ENSG00000082074		557.43	534.31	518.59	384.78	389.26	370.46	380.98	411.7	370.54
ENSG00000082126		0	0	0	0	0.11	0	0.14	0.35	0
ENSG00000082146		11.51	13.38	10.95	9.06	8.78	7.19	13.39	10.47	13.9
ENSG00000082153		303.04	267.63	288.67	418.67	422.37	396.93	295.1	264.35	289.31
ENSG00000082175		0	0	0	0	0	0	0	0	0
ENSG00000082196		2.72	4.72	2.65	1.32	1.32	1.13	0.88	2.31	2.94
ENSG00000082212		39.33	31.71	44.55	51.19	46.37	45.36	45.34	48	48.74
ENSG00000082213		12.43	21.19	17.58	15.8	17.81	14.83	14.62	8.12	11.78
ENSG00000082258		27.7	23.98	22.52	27.97	30.28	25.95	23.63	23.1	28.38
ENSG00000082269		2.59	1.48	2.3	2.49	2.37	2.11	3.41	2.88	4.15
ENSG00000082293		0.46	0.97	0.34	0.08	0.05	0.07	0.99	2.98	2.53
ENSG00000082397		2.25	8.26	4.26	0	0	0	1.54	0	1.72
ENSG00000082438		2.31	4.91	4.4	1.87	3.94	1.72	10.14	8.43	15.8
ENSG00000082458		50.44	38.38	39.53	47.36	51.72	51.82	43.7	36.81	41.06
ENSG00000082482		0	0	0	0	0	0	0	0	0
ENSG00000082497		0	0	0	0	0	0	0	0	0
ENSG00000082512		86.27	88.12	86.42	84.62	88.45	81.18	75.45	77.05	74.97
ENSG00000082515		18.01	29.32	29.47	40.79	33.59	34.78	27.57	25.19	25.23
ENSG00000082516		7.78	8.42	7.04	6.56	7.22	7.07	8.02	8.9	7.45
ENSG00000082556		0	0	0	0	0	0	0	0	0
ENSG00000082641		43.39	74.72	46.39	50.18	44.48	52.26	44.43	42.11	60.03
ENSG00000082684		0.05	0.49	0.05	0	0	0	0	0.16	0.17
ENSG00000082701		42.51	42.94	52.04	56.85	43.42	47.4	48.03	52.56	48.26
ENSG00000082781		3.35	5.05	3.72	2.05	3.78	1.29	0.27	2.39	0.38
ENSG00000082805		28.95	24.86	29.76	18.19	15.28	25.07	22.13	26.96	33.07
ENSG00000082898		84.78	67.12	68.35	95.98	115.35	97.77	66.05	63.04	76.5
ENSG00000082929		0	0	0	0.26	0	0	0.61	0	0
ENSG00000082996		36.4	30.97	34.91	40.46	43.92	48.31	25.35	27.54	31.38
ENSG00000083067		0	0.08	0.04	0	0	0	0.09	0	0
ENSG00000083093		8.46	7.36	8.61	10.4	7.79	9.57	10.04	9.42	13.64
ENSG00000083097		12.77	16.62	14.79	15.47	14.99	14.87	22.28	15	17.83
ENSG00000083099		12.91	18.52	22.3	23.32	27.11	25.13	25.32	26.76	17.11
ENSG00000083123		6.07	7.36	11.54	5.72	7.17	8.65	7.17	10.37	4.53
ENSG00000083168		120.45	125.09	116.63	102.02	108.48	102.15	114.33	103.63	108.26
ENSG00000083223		110.46	112.57	92.63	110.92	116.51	119.34	121.42	115.35	117.5
ENSG00000083290		12.52	7.13	7.34	9.32	8.81	8.53	11.07	11.21	6.96
ENSG00000083307		0.13	0.07	0.1	0.63	0.56	0.08	0.38	0.34	0.32
ENSG00000083312		28.32	24.49	46.02	34.94	31.8	30.51	32.68	41.96	28.97
ENSG00000083444		16.13	19.78	16.93	15.86	14.67	15.83	16.42	12.79	14.29
ENSG00000083454		65.04	66.6	60.36	17	14.26	13.21	38.66	32.24	34.96
ENSG00000083457		50.55	65	53.39	33.15	34.05	29.54	39.29	55.76	37.98
ENSG00000083520		20.34	18.72	23.42	26.96	31.7	28.49	18.18	19.93	25.15
ENSG00000083535		22.56	14.52	12.59	19.56	14.42	21.51	15.93	10.17	10.66
ENSG00000083544		23.08	20.02	19.89	28.21	24.24	26.28	19.09	21.62	23.25
ENSG00000083622		0	0	0	0	0	0	0	0	0
ENSG00000083635		2.75	2.25	3.41	3.16	3.18	3.1	3.19	4.11	3.5
ENSG00000083642		43.6	43.01	35.99	48.16	52.25	44.78	36.26	36.5	34.04
ENSG00000083720		16.19	16.39	18.64	29.57	35.62	25.63	21.91	19.14	18.18
ENSG00000083750		8.77	15.45	10.09	12.3	14.37	9.48	12.74	9.91	18.05
ENSG00000083782		0	0	0	0	0	0	0	0	0
ENSG00000083799		191.45	169.9	189.97	207.31	225.14	223.86	183.05	178.94	177.67
ENSG00000083807		7.53	8.67	7.22	7.08	4.81	4.11	3.73	12.68	8.9
ENSG00000083812		8	9.81	9.81	7.33	5.4	7.15	7.03	12.56	10.4
ENSG00000083814		10.51	8.36	8.55	9.44	7.97	7.52	8.18	10.34	11.68
ENSG00000083817		3.98	5.25	5.19	3.6	3.76	2.5	4.54	5.37	5.27
ENSG00000083828		28.67	28.5	26.51	21.61	24.47	23.71	22.81	22.7	17.97
ENSG00000083838		6.82	9.94	8.06	6.75	4.82	6.32	6.72	9.2	6.35
ENSG00000083844		36.54	41.56	42.82	33.77	40.32	31.07	40.59	32.8	35.75
ENSG00000083845		556.97	493.37	579.68	455.15	431.02	458.84	587.18	667.99	653.05
ENSG00000083857		0	0	0	0	0	0	0.13	0	0
ENSG00000083896		102.89	99	98.7	93.15	119.84	98.69	101.47	90.53	101.33
ENSG00000083937		20.18	17.78	19.98	25.59	26.21	29.06	22.52	18.59	21.06
ENSG00000084070		118.89	122.12	124.06	118.94	123.19	117.66	158.92	179.57	168.84
ENSG00000084072		33.06	33.13	31.8	37.21	44.96	39.89	34.8	39.34	35.95
ENSG00000084073		15.04	14.66	14.54	23.68	27.11	23.64	16.86	15.35	16.28
ENSG00000084090		68.38	66.12	72.33	92.59	94.92	84.54	79.83	73.18	85.66
ENSG00000084092		18.87	18.29	19.58	17.66	15.58	16.03	18.08	18.91	18.58
ENSG00000084093		57.96	60.11	61.66	67.05	77.81	69.26	76.44	64.25	54.22
ENSG00000084110		0.09	0.2	0.24	2.65	1.16	0.16	0.06	1.87	0.5
ENSG00000084112		48.37	64.68	44.2	66.45	58.45	73.41	54.57	51.1	60.79
ENSG00000084207		162.79	185.49	168.1	200.86	176.13	196.22	161.46	174.57	164.46
ENSG00000084234		33.96	58.37	38.71	22.43	25.31	21.83	27.53	25.53	25.47
ENSG00000084444		1.62	2.4	3.1	1.45	2.38	2.49	4.26	1.84	3.3
ENSG00000084453		0	0	0	0	0.11	0	0.06	0.03	0
ENSG00000084463		62.63	68.49	59.12	80.88	78.95	83.81	80.26	74.59	61.21
ENSG00000084623		101.81	98.64	111.39	126.27	117.19	102.54	119.52	110.29	133.51
ENSG00000084628		0	0	0	0	0	0	0	0.08	0
ENSG00000084636		0.7	2.48	0.64	1.37	0.29	0.88	4.84	5.51	6.51
ENSG00000084652		47.93	50.75	51.58	56.83	52.37	55.33	49.06	43.21	49.57
ENSG00000084674		0	0	0	0	0	0	0	0	0
ENSG00000084676		45.48	49.26	48.46	56.04	55.12	52.04	49.5	44.58	45.42
ENSG00000084693		16.86	12.24	14.26	15.03	11.77	12.46	14.78	14.95	16.05
ENSG00000084710		0.05	0.13	0.2	0.05	0.12	0.03	0.13	0.28	0.22
ENSG00000084731		8.09	14.64	7.29	9.08	5.68	6.4	5.46	6.42	6.08
ENSG00000084733		82.31	80.85	81.36	103.17	74.25	102.1	90.66	87.34	104.52
ENSG00000084734		0	0	0	0	0	0	0	0	0
ENSG00000084754		81.33	79.94	86.66	93.43	89.99	94.64	89.79	91.6	96.7
ENSG00000084764		3.54	3.48	3.53	3.63	2.31	0.92	2.88	3.01	4.46
ENSG00000084774		17.41	13.04	15.27	15.24	16.48	13.99	21.48	18.27	17.35
ENSG00000085063		93.24	105.75	98.7	37.73	36.01	47.24	32.27	33.26	28.55
ENSG00000085117		74.37	54.69	61.73	130.67	107.91	117	69.58	76.16	73.15
ENSG00000085185		8.4	14.19	9.8	4.45	4.4	5.92	8.95	9.18	8.71
ENSG00000085224		116.41	109.86	131.56	96.72	119.63	113.41	100.1	107.54	104.73
ENSG00000085231		14.99	13.57	14.19	14.24	9.37	21.99	10.08	16.05	6.71
ENSG00000085265		0.02	0.14	0.07	0	0	0.03	0	0	0
ENSG00000085274		22.86	14.62	15.82	16.84	16.93	19.45	14.39	20.62	15.35
ENSG00000085276		0	0	0	0	0	0	0	0	0
ENSG00000085365		18.03	17.02	17.91	16.86	18.65	16.07	20.56	11.88	10.35
ENSG00000085377		28.11	25.41	27.7	27.19	26.69	23.31	23.02	22.95	27.48
ENSG00000085382		11.16	8.14	10.14	11.29	14.18	11.14	10.92	8.44	7.26
ENSG00000085415		17.73	15.79	20.61	24.97	19.7	17.13	18.65	25.57	29.38
ENSG00000085433		5.88	10.62	6.18	5.19	5.01	4.69	5.07	6.81	6.11
ENSG00000085449		42.82	40.2	40.02	33.93	37.47	34.28	59.41	60.99	64.53
ENSG00000085465		0.74	0.98	0.58	0.35	0	0	3.08	1.39	2.78
ENSG00000085491		18.16	13.58	16.87	19.38	20.39	16.21	17.18	12.83	13.67
ENSG00000085511		25.03	14.43	15.1	14.52	43.48	20.44	51.58	39.42	19.38
ENSG00000085514		5.51	9.45	6.37	3.94	8.47	7.68	12.8	11.54	9.93
ENSG00000085552		0.12	0.07	0.18	0.04	0	0.05	0.1	0.11	0.07
ENSG00000085563		12.05	13.38	7.69	24.11	18.26	17.08	32.99	24.57	21.3
ENSG00000085644		5.18	6.57	4.95	5.45	2.98	4.43	4.12	6.42	7.76
ENSG00000085662		75.81	79.83	73.38	90.5	82.22	81.78	83.85	79.73	75.3
ENSG00000085719		46.1	40.36	44.57	57.14	53.44	53.9	43.46	53.17	48.78
ENSG00000085721		20.44	19.72	23.58	22.61	25.92	24.62	26.52	23.94	20.97
ENSG00000085733		0.5	2.24	1.48	3.02	6.43	4.15	0.78	0.57	0.55
ENSG00000085741		2.5	1.65	1.5	4.19	1.53	1.26	1.65	1	1.88
ENSG00000085760		19.94	20.45	19.31	28.69	24.11	22.85	24.58	23.35	17.84
ENSG00000085788		73.65	63.8	64.62	70.91	77.08	61.34	78.21	59.19	66.05
ENSG00000085831		0.55	0.76	0.37	0.61	0.12	0	0	0.04	0.18
ENSG00000085832		83.54	81.95	67.95	97.98	116.93	108.67	95.77	89	96.34
ENSG00000085840		1.19	1.23	1.2	4.88	3.29	4.96	2.15	2.23	1.81
ENSG00000085871		6.89	8.72	7.06	9.22	7.32	8.22	7.89	5.82	3.29
ENSG00000085872		37.8	35.82	34.81	23.22	25.25	34.79	33.87	30.4	32.24
ENSG00000085978		95.38	84.75	82.06	96.01	82.89	91.52	74.92	68.12	69.16
ENSG00000085982		8.83	11.88	7.9	8.6	12.19	10.73	11.54	18.45	12.43
ENSG00000085998		17.08	27.15	22.18	18.36	20.71	20.49	22.96	21.17	19.84
ENSG00000085999		1.63	2.49	1.54	10.76	8.1	7.15	5.91	2.24	3.68
ENSG00000086015		10.18	9.41	7.25	8.99	6.25	9.43	10.13	15.37	12.65
ENSG00000086061		106.54	103.06	94.34	110.77	97.98	102.67	100.35	90.77	95.85
ENSG00000086062		50.2	53.13	48.88	42.74	44.29	49.8	49.88	46.64	55.46
ENSG00000086065		21.48	21.54	24.55	25.84	20.14	21.97	23.02	22.13	22.13
ENSG00000086102		45.02	41.3	42.9	41.67	37.49	38.23	39.12	39.37	40.69
ENSG00000086159		0	0	0.03	0	0.64	0	0	0	0
ENSG00000086189		9.63	15	9.54	14.14	15.4	13.9	16.17	13.44	11.43
ENSG00000086200		14.47	6.96	7.09	16.05	13.4	9.29	14.28	9.13	10.06
ENSG00000086205		0	0	0	0	0	0	0	0	0
ENSG00000086232		55.77	63.1	57.25	70.4	67.4	59.44	59.58	58.93	55.08
ENSG00000086288		1.27	0	0.1	0	0	0	0	0	0
ENSG00000086289		0.35	1.4	2.27	0.39	0	0.77	0.46	0	1.49
ENSG00000086300		13.9	14.7	12.23	11.49	14.51	12.6	9.15	11.8	15.76
ENSG00000086475		22.43	20.67	26.25	34.33	29.78	31.88	25.26	31.32	39.5
ENSG00000086504		39.57	37.49	35.78	46.4	34.29	34.37	41.83	53.1	42.87
ENSG00000086506		0	0	0	0	0	0	0.61	1.23	0
ENSG00000086544		5.98	5.99	5.42	3.93	4.74	5.49	4.68	5.46	6.5
ENSG00000086548		0	0	0	0	0	0	0	0	0
ENSG00000086570		0.21	0.37	0.07	0.23	0.22	0.51	0.18	0.46	0.3
ENSG00000086589		79.11	84.89	79.85	86.37	87.07	91.28	96.91	81.94	72.17
ENSG00000086598		115.09	122.38	94.95	145.57	143.25	164.7	109.16	105.45	100.99
ENSG00000086619		10.59	7.1	9.21	6.62	9.28	8.73	4.5	7.68	6.59
ENSG00000086666		70.16	72.1	75.42	80.42	74.83	72.65	87.28	70.22	78.37
ENSG00000086696		0.04	0.04	0.22	0	0.05	0	0.68	0.19	0.33
ENSG00000086712		8.51	8.28	7.47	8.83	9.11	9.07	13.39	12.15	14.39
ENSG00000086717		0	0.93	0	0	0	0	0	0	0
ENSG00000086730		31.79	33.23	29.89	25.56	21.29	22.58	33.66	38.57	35.29
ENSG00000086758		142.48	144.91	149.01	138.29	163.18	160.3	154.57	150.07	148.33
ENSG00000086827		7.34	6.02	6.26	8.94	10.37	9.93	6.43	9.39	7.71
ENSG00000086848		15.49	16.61	20.1	13.85	14.42	10.48	13.24	10.87	10.83
ENSG00000086967		0.14	0.2	1.37	0.75	0	0.23	0.12	0.87	2.81
ENSG00000086991		0	0	0	0	0	0	0	0	0
ENSG00000087008		11.75	16.97	11.94	10.3	11.24	9.98	14.58	18.18	13.21
ENSG00000087053		12.77	14	13.81	21.27	24.15	24.29	14.15	16	15.19
ENSG00000087074		399.93	427.31	366.01	315.22	270.46	276.08	324.27	242.36	298.8
ENSG00000087076		1.19	2.19	1.36	5.1	2.81	5.91	2.21	0.87	6.23
ENSG00000087077		9.43	8.52	7.58	7.55	7.99	8.39	8.21	5.1	6.39
ENSG00000087085		0.66	0.17	0.48	0.14	0.46	0.1	0.1	0.17	0.24
ENSG00000087086		2400.61	3330.95	2686.15	1826.65	1597.06	1599.45	1433.55	1527.48	1527.29
ENSG00000087087		124.73	112.69	122.38	155.59	167.27	142.32	133.6	129.52	125.79
ENSG00000087088		125.93	145.34	118.08	137.92	123.15	128.8	107.48	149.4	128.08
ENSG00000087095		10.81	9.04	9.32	14.65	17.87	15.04	11.35	11.81	14.22
ENSG00000087111		36.25	37.49	37.26	38.29	32.71	32.84	38.59	40.11	41.1
ENSG00000087116		0.11	0.04	0.07	0	0	0	0	0	0.03
ENSG00000087128		1.09	0	0	0	0	0	0.11	0	0.12
ENSG00000087152		78.13	74.99	81.23	72.56	66.67	80.85	89.33	89.87	79.97
ENSG00000087157		52.23	43.44	48.93	32.48	28.47	31.37	46.65	51.2	47.81
ENSG00000087191		143.35	124.04	132.13	152.81	142.34	148.5	145.04	121.59	131.94
ENSG00000087206		41.22	39.08	45.52	30.13	32.16	38.29	41.71	34.77	45.77
ENSG00000087237		0.51	0.11	0.31	0.33	0.5	0	0.29	0.13	0.31
ENSG00000087245		0.25	1.54	1.51	0	0	0	0	0	0
ENSG00000087250		2.27	0.78	0	0	0	1.79	1.87	0	0
ENSG00000087253		0.75	2.24	3.72	0	1.11	0.37	0	0	0.43
ENSG00000087258		3.65	4.37	2.74	1.4	1.44	1.97	3.82	5.15	6.59
ENSG00000087263		30.46	22.91	29.13	32.57	30.55	36.39	27.84	28.13	33.15
ENSG00000087266		102.38	87.35	83.54	70.35	74.93	66.21	88.29	97.54	89.6
ENSG00000087269		28.26	29	28.37	32.68	31.66	30.33	35.09	38.54	36.52
ENSG00000087274		213.24	209.21	195.06	235.83	208.36	216.33	196.09	211.27	198.33
ENSG00000087299		2.74	2.52	4.87	4.1	6.48	5.06	1.66	6.44	2.85
ENSG00000087301		2.47	2.82	2.26	4.57	4.28	5.28	1.35	2.71	4.34
ENSG00000087302		137.86	113.15	149.96	113.85	101.78	116.11	116.51	141.42	141.82
ENSG00000087303		1.33	2.05	2.74	0.83	1.32	0.96	2.73	1.37	2.53
ENSG00000087338		13.78	14.32	14.77	20.14	16.86	18.68	11.63	14.32	9.34
ENSG00000087365		152.46	151.75	131.98	178.99	158.2	156.04	186.06	185.97	181.84
ENSG00000087448		10.17	8.65	11.29	12.74	14.62	10.79	20.31	15.46	12.26
ENSG00000087460		788.72	803.02	812.81	664.35	689.46	774.72	890.3	858.59	854.25
ENSG00000087470		40.51	41.29	36.83	43.43	53.08	54	40.26	57.97	45.55
ENSG00000087494		0	0	0	0.65	0.75	0	0	0	0
ENSG00000087495		0	0	0	0	0	0	0	0	0
ENSG00000087502		40.88	33.58	46.96	48.11	37.99	38.96	30.9	36.79	29.79
ENSG00000087510		0	0	0	0	0	0	0	0	0
ENSG00000087586		2.06	6.02	3.15	8.68	9.27	6.44	4.45	2.12	2.49
ENSG00000087589		25.38	23.24	20.77	26.98	24.99	29.04	8.18	9.38	8.39
ENSG00000087842		0.61	0.95	0.62	0.16	0	0	0	1.78	0.21
ENSG00000087884		7.35	11.04	10.54	11.21	13.94	10.33	5.81	7.04	3.94
ENSG00000087903		0.99	7.07	2.78	6.81	1.66	3.22	6.22	4.46	4.96
ENSG00000087995		9.82	10.72	11.09	14.58	14.25	12.08	11.67	14.61	9.99
ENSG00000088002		0.27	0.82	1.21	0.18	0.55	0.47	0.33	1.02	1.3
ENSG00000088035		11.68	6.96	8.24	8.92	8.91	13.1	7.48	7.68	9.68
ENSG00000088038		55.72	49.85	42.91	48.52	37.15	57.14	43.65	39.25	41.18
ENSG00000088053		13.3	13.54	9.28	8.78	10.29	9.08	15.28	11.54	13.53
ENSG00000088179		109.03	115.42	105.85	138.1	163.5	130.25	122.21	95.99	96.73
ENSG00000088205		56.89	61.16	74.19	68.83	65.16	68.58	65.34	63.26	63.27
ENSG00000088247		131.87	157.24	148.49	148.69	155.09	151.53	150.39	169.24	157.08
ENSG00000088256		2.59	0.89	1.85	0.04	0.37	0.1	0.4	3.46	2.94
ENSG00000088280		0.47	0.13	0	1.14	0	0.26	0.39	1.25	2.42
ENSG00000088298		26	28.8	25.7	29.84	30.84	34.68	28.3	30.99	33.94
ENSG00000088305		0.26	0.54	0.13	0.42	0.6	0.37	0.44	0.35	0.42
ENSG00000088320		0	0	0	0	0	0	0	0	0
ENSG00000088325		10.61	12.1	13.32	30.08	23.48	24.71	14.7	13.96	10.24
ENSG00000088340		1.15	2.24	1.41	0.14	1.61	1.62	1.98	2.59	3.11
ENSG00000088356		7.61	6.8	6.83	5.29	6.26	5.76	8.53	6.05	7.92
ENSG00000088367		0.45	0.49	0.06	0.06	0	0	0.45	0.04	0.56
ENSG00000088386		0	0	0	0	0	0	0	0	0
ENSG00000088387		77.83	74.89	73.27	95.13	62.84	76.72	98.24	93.32	106.93
ENSG00000088448		124.05	108.58	126.13	115.1	103.36	111.54	113.86	110.14	130.66
ENSG00000088451		5.11	4.94	9.18	6.66	6.23	6.03	5.61	5.4	4.96
ENSG00000088538		2.43	1.43	1.98	1.41	1.38	1.13	1.73	1.79	1.61
ENSG00000088543		10.27	10.22	14.57	7.45	5.37	8.09	7.56	12.49	8.6
ENSG00000088682		15.26	23.36	15.31	21.57	18.78	22.87	23.07	23.26	24.59
ENSG00000088726		0	0	0	0	0	0	0	0	0
ENSG00000088727		5.14	4.75	2.79	3.72	2.88	5.43	3.93	7.59	7.43
ENSG00000088756		0	0	0	0	0	0	0	0	0
ENSG00000088766		6.51	7.48	12.87	9.12	12.2	11.43	9.74	8.05	10.05
ENSG00000088782		0	0	0	0	0	0	0	0	0
ENSG00000088808		18.73	12.51	18.96	9.69	13.87	12.88	19.92	15.84	19.51
ENSG00000088812		15.04	15.38	14.39	14.64	14.62	16.93	15.64	14.14	14.49
ENSG00000088826		8.52	9.51	9.94	9.38	7.97	8.48	0.64	1.36	18.76
ENSG00000088827		1.64	3.67	2.18	0	0	0	0	0	0.11
ENSG00000088832		159.48	142.72	163.3	177.04	168.32	191.22	167.67	175.2	179.64
ENSG00000088833		54.92	52.56	47.86	49.13	35.38	53.72	66.05	52.73	58.55
ENSG00000088836		0.84	0.6	3.2	0.51	1.49	2.42	0.79	1.15	1.18
ENSG00000088854		7.96	8.39	6.99	8.96	8.18	7.43	6.99	5.9	6.26
ENSG00000088876		12.02	8.63	5.7	6.77	6.31	9.7	5.54	7.56	7.44
ENSG00000088881		0.34	3.23	0.59	0	0.28	0.54	2.02	0.17	0.44
ENSG00000088882		0	0.24	0.15	0.16	0	0.09	0	0	0
ENSG00000088888		22.82	22.58	23.21	25.9	24.49	25.24	25.97	26.87	26.65
ENSG00000088899		0.73	1.4	0.56	0.7	0.75	0.66	0.6	1	1.31
ENSG00000088926		0	0	0	0	0	0	0	0	0
ENSG00000088930		78.37	68.15	83.21	90.32	93.9	94.19	80.27	80.28	75.46
ENSG00000088970		18.12	23.67	25.13	23.14	24.16	23.09	24.61	18.6	24.81
ENSG00000088986		137.2	127.75	132.58	201.8	173.55	186.98	148.95	141.66	130.02
ENSG00000088992		38.06	42.16	44.15	30.51	23.85	29.63	40.63	42.44	46.42
ENSG00000089006		74.92	81.88	76.66	71.9	73.86	68.37	54.56	67.17	57.9
ENSG00000089009		1085.82	1023.4	1168.94	971.55	983.2	991.15	1366.75	1343.22	1291.42
ENSG00000089012		52.2	62.58	53.82	60.29	54.39	47.3	46.9	52.33	56.81
ENSG00000089022		32.56	39.85	36.41	37.09	35.17	32.1	46.16	40.31	38.66
ENSG00000089041		8.97	8.49	8.09	19.15	26.85	30.34	20.83	15.22	16.57
ENSG00000089048		9.26	9.15	9.37	11.66	14.38	10.99	9.58	9.81	10.53
ENSG00000089050		5.45	4.57	6.06	3.14	4.51	3.98	6.08	5.18	5.74
ENSG00000089053		89.09	74.38	94.1	99.4	92.6	104.3	87.63	101.85	97.53
ENSG00000089057		18.04	20.39	17.54	13.8	16.99	17.21	20.9	17.31	20.86
ENSG00000089060		59.85	49.55	42.25	43.29	40.19	57.72	47.21	38.26	56.61
ENSG00000089063		46.65	47.16	48.16	73.01	64.08	62.28	50.82	44.34	51.33
ENSG00000089091		1.79	1.02	1.29	1.29	3.08	1.62	0.95	0.34	0.6
ENSG00000089094		56.63	65.78	50.61	57.28	54.6	46.9	60.2	51.48	58.02
ENSG00000089101		0	0	0	0	0	0	0	0	0
ENSG00000089116		0	0.07	0	0	0	0	0	0	0
ENSG00000089123		8.06	9.98	9	7.97	10.67	4.96	9.31	11.27	10.27
ENSG00000089127		31.45	32.8	35.78	24.36	30.23	28.77	45.48	51.88	46.47
ENSG00000089154		68.04	49.84	44.71	44.15	62.54	50.58	68.19	58.66	55.63
ENSG00000089157		1245.49	1233.5	1308.24	1095.93	1082.9	1113.7	1559.17	1639.66	1599.18
ENSG00000089159		214.71	193.76	180.45	98.58	105.61	90.86	136.87	130.53	115.38
ENSG00000089163		1.6	0.33	0.36	0.67	0.57	0.57	0.78	2.25	1.54
ENSG00000089169		0	0	0	0	0	0	0	0	0
ENSG00000089177		5.99	6.17	7.57	9.22	8.66	9.05	6.22	3.36	4.3
ENSG00000089195		8.1	10.49	10.07	16.64	14.35	13.48	10.14	11.41	10.47
ENSG00000089199		0.14	0.3	0	0.75	1.51	0.69	0.18	0	0
ENSG00000089220		69.03	74.85	74.12	89.58	90.06	83.58	79.63	85.6	83.17
ENSG00000089225		0	0	0	0	0	0	0	0	0
ENSG00000089234		16.79	18.13	16.6	15.67	22.13	18.56	18.78	18.24	16.46
ENSG00000089248		97.3	124.23	108.56	111.32	114.05	113.9	128.32	122.21	123.42
ENSG00000089250		0	0	0	0	0	0	0	0	0
ENSG00000089280		304.38	290.98	309.09	272.71	290.21	291.37	324.11	305.13	344.09
ENSG00000089289		62.28	62.91	67.27	58.42	56.77	55.11	58.75	54.6	59.02
ENSG00000089327		363.91	360.99	336.59	310.12	295.07	292.83	255.42	260.42	292.48
ENSG00000089335		8.78	9.58	9.9	6.9	7.33	9.36	14.67	8.52	13.27
ENSG00000089351		118.48	147.93	114.97	89.22	80.95	95.75	129.46	121.27	125.41
ENSG00000089356		0	0	0.15	0	0	0	0	0	0
ENSG00000089472		0	0	0	0	0	0	0	0	0
ENSG00000089486		34.77	37.37	42.26	48.02	44.02	51.29	47.31	52.88	55.65
ENSG00000089505		9.93	10.81	8.68	7.44	5.6	12.26	11.37	7.55	14.66
ENSG00000089558		0.19	0.15	0.14	0	0	0	0.12	0	0.13
ENSG00000089597		146.69	155.93	143.05	157.94	145.97	147	153.74	144.49	151.76
ENSG00000089639		87.56	85.32	76.5	97.48	102.34	96.81	99.07	92.49	102.76
ENSG00000089682		19.15	17.79	17.1	17.93	12.8	12.36	16.35	12.23	12.69
ENSG00000089685		1.99	1.51	3.19	13.5	9.51	12.07	4.63	6.76	5.87
ENSG00000089692		369.22	442.46	370.06	945.79	907.17	931.85	330.72	352.14	292.36
ENSG00000089693		76.07	84.17	84.11	75.29	75.8	76.32	83.3	71.96	87.61
ENSG00000089723		7.16	6.25	5.48	12.53	11.8	12.22	12.15	6.41	9.22
ENSG00000089737		194.61	212.58	215.46	241.08	248.42	237.87	253.06	277.9	266.56
ENSG00000089775		35.66	43.79	39.12	26.79	29.79	30.1	29.48	26.66	29.47
ENSG00000089818		46.25	43.64	39.49	33.02	33.03	41.61	39.3	40.06	33.43
ENSG00000089820		203.01	210.15	191.54	137.3	134.83	146.65	198.95	194.28	214.93
ENSG00000089847		1.76	1.55	2.15	0.83	0.5	1.17	0.99	0.61	2.3
ENSG00000089876		20.64	17.89	15.68	10.82	8.71	10.56	5.5	5.22	7.22
ENSG00000089902		21.81	26.72	39.2	23.85	15.58	14.45	21.2	16.37	20.66
ENSG00000089916		35.99	39.67	38.73	40.38	37.69	38.9	51.98	44.21	36.35
ENSG00000090006		86.79	76.26	73.37	51.84	53.24	51.75	74.3	65.11	78.85
ENSG00000090013		20.45	14.86	19.48	15.08	13.36	16.45	17.17	11.69	14.16
ENSG00000090020		30.27	27.86	22.58	24.42	23.16	23.5	23.57	20.79	28.43
ENSG00000090054		45.1	39.02	31.94	45.79	43.58	40.64	46.39	35.62	51.26
ENSG00000090060		133.72	129.17	132.26	196.8	188.42	183.92	134.34	130.12	129.49
ENSG00000090061		70.09	65.05	71.99	79.37	80.91	87.62	73.42	73.12	84.43
ENSG00000090097		19.15	25.64	29.3	15.01	11.19	15.25	19.57	21.43	19.67
ENSG00000090104		74.19	61.96	76.36	133.77	157.77	160	83.8	41.97	89.06
ENSG00000090238		181.01	197.61	173.53	157.68	147.7	161.77	154.12	146.27	155.76
ENSG00000090263		38.12	27.09	30.48	38.13	41.68	35.55	34.13	38.51	47.61
ENSG00000090266		106.7	95.69	105.97	119.06	114.2	118.37	109.7	127.72	108.24
ENSG00000090273		37.29	31.23	30.34	35.66	32.12	36.05	44.95	37.17	46.22
ENSG00000090316		42.17	45.03	34.35	44.5	40.1	45.81	41.07	41.48	39.82
ENSG00000090339		36.92	53.04	42.56	30.05	23.39	28.13	34.1	35.67	45.72
ENSG00000090372		54.44	59.22	56.81	43.73	51.94	50.26	67.27	55.7	63.14
ENSG00000090376		0.93	1.49	1.12	0.07	0.07	0.35	0.16	0.72	0.26
ENSG00000090382		219.69	481.92	324.77	0.14	0.55	0	2.94	0	2.44
ENSG00000090402		0	0	0	0	0	0	0	0	0
ENSG00000090432		13.94	14.2	15.2	18.36	17.71	17.24	19.39	17.04	20.85
ENSG00000090447		5.88	11.79	6.27	4.63	6.47	6.78	9.74	6.96	9.68
ENSG00000090470		15.91	23.31	21.95	14.34	16.22	16.22	15.45	15.48	15.73
ENSG00000090487		36.73	35.91	38.93	49.54	51.52	47.48	42.17	41.44	36.66
ENSG00000090512		0	0	0	0	0	0	0	0	0
ENSG00000090520		45.06	37.64	45.82	58.01	57.07	61.95	50.99	45.33	45.81
ENSG00000090530		0	0	0	0	0	0	0	0	0
ENSG00000090534		0	0	0	0	0	0	0	0	0
ENSG00000090539		0.44	0.05	0	0	0.15	0	0	0	0
ENSG00000090554		41.36	36.12	47.97	46.24	36.8	35.16	66.21	59.25	56.45
ENSG00000090565		25.28	21.91	23.6	21.41	25.74	23.78	25.86	25.99	27.97
ENSG00000090581		30.61	34.63	23.96	42.77	34.44	35.93	39.21	37.52	38.7
ENSG00000090612		10.61	9.24	13.87	13.02	21.05	14.49	15.08	10.11	14.72
ENSG00000090615		47.17	54.85	72.21	50.95	60.17	49.59	53.08	51.94	46.68
ENSG00000090621		88.04	97.08	96.09	54.86	81.44	64.58	80.74	80.92	100.2
ENSG00000090659		2.71	4.12	2.7	0	0	0	0	0	0.06
ENSG00000090661		17.47	21.69	29.03	26.97	29.94	18.87	36.96	34.9	34.14
ENSG00000090674		11.03	14.15	11.79	11.63	12.06	12.41	21.44	12.73	14.95
ENSG00000090686		57.2	60.15	59.44	57.08	65.26	61.95	57.69	57.87	47.73
ENSG00000090776		1.43	2.1	1.83	2.32	1.23	1.57	2.02	2.34	2.29
ENSG00000090857		20.01	18.37	20.29	27.71	27.06	27.51	33	31.08	32.71
ENSG00000090861		27.76	30.19	29.02	30.91	25.58	27.12	37.54	34.96	39.08
ENSG00000090863		153.51	146.16	148.77	166.15	137.5	134.04	131.22	130.25	127.56
ENSG00000090889		1.32	0.86	0.52	7.33	3.35	4.01	1.5	1.84	1.7
ENSG00000090905		53.1	64.44	39.73	40.69	49.17	37.44	63.97	54.88	57.93
ENSG00000090924		70.28	76.25	78.63	63.6	64.34	75.23	99.22	57.09	102.66
ENSG00000090932		0.09	0.4	0	0.1	0	0.11	0.35	0	0
ENSG00000090971		12.8	14.99	13.42	14.37	7.35	13.73	5.83	8.28	17.96
ENSG00000090975		17.14	20.44	26.37	26.81	30.64	23.85	11.36	16.71	13.96
ENSG00000090989		28.18	30.22	24.27	16.7	18.93	23.04	20.22	26.31	20.45
ENSG00000091009		16.28	16.59	14.55	19.95	18.97	15.06	14.98	17.62	21.86
ENSG00000091010		0.28	0	0.07	0.07	0	0	0	0	0
ENSG00000091039		85.18	87.32	80.97	88.35	107.93	96.11	71.03	69.96	86.4
ENSG00000091073		25.63	23.58	24.1	25.31	20.35	21.43	20.61	24.11	21.37
ENSG00000091106		0.21	0.81	0.55	0	0.52	0	0.6	0.14	0.15
ENSG00000091127		3.18	2.52	5.14	3.6	3.42	4.48	3.64	2.85	2.67
ENSG00000091128		0	0	0	0	0	0	0	0	0
ENSG00000091129		2.6	0.19	1.04	0	0	0	0.15	1.23	0.46
ENSG00000091136		8.09	4.03	6.88	3.29	3.43	1.5	7	4.62	2.74
ENSG00000091137		0.44	0.42	0.31	0	0.39	0	0.08	0.43	0
ENSG00000091138		0	0	0	0	0	0	0.09	0	0
ENSG00000091140		51.45	37.05	39.15	61.59	51	49.15	31.97	37.91	54.04
ENSG00000091157		49.86	56.08	71.08	58.54	52.7	84.01	55.76	65.8	48.7
ENSG00000091164		31.96	28.92	33.19	31.85	29.27	34.43	25.24	23.67	22.21
ENSG00000091181		0.91	1.01	0.56	0	0	0	0.79	0.04	0
ENSG00000091262		1.73	1.55	1.65	1.37	1.46	2.24	1.99	1.16	1.25
ENSG00000091317		37.4	32.32	38.94	62.97	55.73	64.7	47.65	44.26	42.55
ENSG00000091409		42.06	31.87	28.69	14.59	21.12	20.01	41.8	35.61	32.58
ENSG00000091428		0.78	0.39	1.38	0	0	0	1.27	0.32	0
ENSG00000091436		2.78	1.74	1.23	3.3	3.88	3.6	3.68	1.39	3.33
ENSG00000091482		0	0	0	0	0	0	0	0	0
ENSG00000091483		13.87	19.52	12.66	23.33	16.5	20	16.4	17.34	26.06
ENSG00000091490		170.43	181.05	161.38	176.61	183.31	173.35	152.1	143.6	160.16
ENSG00000091513		0.21	0.62	0.84	0.11	0.51	0.49	0.15	1.75	0.49
ENSG00000091527		178.8	201.34	220.38	220	248.15	250.44	244.76	183.44	214.62
ENSG00000091536		1.53	2	1.66	1.1	0.86	0.63	1.15	0.32	0.54
ENSG00000091542		78.06	96.58	90.52	64.04	68.63	67.95	69.61	65.15	70.65
ENSG00000091583		0	0	0	0	0	0	0	0	0.44
ENSG00000091592		137.81	130.6	118.3	92.44	103.76	97.27	104.79	95.5	101.72
ENSG00000091622		0.31	0.64	0.79	0.3	0.28	0.84	0.45	0.44	0.29
ENSG00000091640		64.95	49.59	64.79	61.41	62.59	58.15	58.44	63.44	66.79
ENSG00000091651		1.9	1.53	0.93	6.71	6.5	4.86	2.56	2.67	2.46
ENSG00000091656		0	0	0	0	0	0	0	0	0
ENSG00000091664		0	0	0	0	0	0	0	0	0
ENSG00000091704		0	0	0	0	0	0	0.19	0	0
ENSG00000091732		9.55	8.73	7.14	8.28	8.17	7.29	12.37	9.55	8.05
ENSG00000091831		2.25	2.81	1.71	2.85	4.91	3.39	1.97	2.84	3.06
ENSG00000091844		0.09	0	0.11	0.07	0.08	0.1	0.03	0.06	0.12
ENSG00000091879		2.34	2.38	1.77	1.58	1.32	1.16	2.09	1.73	1.74
ENSG00000091947		18.65	16.05	15.84	19.81	13.7	16.57	15.74	14.08	13.87
ENSG00000091972		0.64	2.43	2.88	1.44	0.6	0.64	1.66	2.84	3.21
ENSG00000091986		0.13	0.41	0.49	0.8	0.12	0.36	1.31	0.24	0.55
ENSG00000092009		0	0	0	0	0	0	0	0	0
ENSG00000092010		363.01	366.94	401.82	359.84	357.76	342.81	441.95	464.68	458.01
ENSG00000092020		24.61	22.13	28.77	33.9	31.8	33.54	24.5	25.7	21.55
ENSG00000092036		18.37	15.8	16.7	19.46	18.56	18.81	15.86	16.99	14.57
ENSG00000092051		0.25	0.36	0.2	0.16	0.24	0.18	0.57	0.46	0.6
ENSG00000092054		0	0	0	0	0	0	0	0	0
ENSG00000092067		0.6	0.88	0.98	0.26	0	0.29	0.61	0.47	0.34
ENSG00000092068		2.22	2.23	1.66	0.14	0.74	0.32	1.69	2.82	1.55
ENSG00000092094		20.69	26.85	28.76	30.16	20.66	30.76	33.04	31.28	31.14
ENSG00000092096		0.32	0.13	0.16	0.13	0	0.42	0.74	0.21	1.74
ENSG00000092098		54.7	62.94	58.25	62.22	54.3	54.69	66.17	72.53	69.88
ENSG00000092108		63.52	38.59	43.35	50.81	73.97	44.57	33.97	48.7	39.67
ENSG00000092140		22.82	24.41	17.53	19.15	11.88	10.82	18.49	14.11	20.51
ENSG00000092148		82.96	86.25	97.88	82.07	84.85	87.13	95.54	81.43	83.44
ENSG00000092199		325	357.43	338.91	397.2	383.68	359.11	358.77	379.28	366.49
ENSG00000092200		0	0	0	0	0	0	0	0	0.13
ENSG00000092201		65.21	63.69	67.09	82.13	87.69	82.59	73.35	81.07	77.39
ENSG00000092203		71.38	95.02	85.57	98.35	88.33	78.91	97.11	81.74	106.01
ENSG00000092208		8.54	9.27	8.91	6.64	8.88	6.85	7.79	9.75	8.41
ENSG00000092295		1.26	5.47	2.71	2.26	1.16	1	4	3.53	2.58
ENSG00000092330		92.62	90.92	87.72	90.72	95.6	96.8	103.46	96	121.54
ENSG00000092345		0	0	0	0	0	0	0	0	0
ENSG00000092377		0	0	0	0	0	0	0	0	0
ENSG00000092421		2.76	1.07	1.9	1.66	0.8	1.04	1.94	1.6	4.97
ENSG00000092439		26.68	24.76	30.48	26.84	27.88	27.66	27.79	22.22	23.34
ENSG00000092445		0	0.77	0.05	0	0.16	0	0	0.31	0.06
ENSG00000092470		7.55	5.89	9.59	14.07	13.48	11.53	8.65	12.45	10.16
ENSG00000092529		13.23	12.56	8	8.87	7.2	6.35	12.12	13.26	21.37
ENSG00000092531		125.1	80.63	117.95	113.56	105.37	105.33	100.08	106.65	123.49
ENSG00000092607		0	0.04	0	0	0.05	0	0	0	0.06
ENSG00000092621		2.08	2.4	2.55	10.46	6.61	8	2.62	2.45	5.47
ENSG00000092758		6.33	4.72	6.38	0.8	0.41	0	6	5.99	11.64
ENSG00000092820		180.6	187.21	184.24	174.02	172.67	166.8	203.47	206.3	215.03
ENSG00000092841		1138.79	1072.39	1130.81	1677.18	1618.3	1614.41	1084.12	1227.81	1098.66
ENSG00000092847		18.93	24.93	20.95	19.31	18.39	20.93	23.48	20.49	24.1
ENSG00000092850		0	0	0	0	0	0.15	0.37	0	0.8
ENSG00000092853		1	0.94	1.39	8.31	10.57	8.58	2.11	3.37	1.81
ENSG00000092871		85.91	91.01	79.32	90.93	72.18	97.08	85.52	95.52	84.73
ENSG00000092929		122.98	122.66	122.52	138.52	117.07	117.07	104.54	102.6	104.38
ENSG00000092931		24.96	15.19	22.38	22.94	21.28	24.52	20.19	24.59	26.35
ENSG00000092964		12.35	15.06	11.69	20.6	14.55	19	14.35	11.26	15.76
ENSG00000092969		0	0.13	0.12	0.04	0	0	0.09	0	0.24
ENSG00000092978		8.16	6.55	7.44	12.68	11.42	8.6	8.67	6.99	8.63
ENSG00000093000		69.08	78.41	85.02	74.57	72.17	72.61	69.09	80.54	70.79
ENSG00000093009		0.42	1.07	1.29	9.13	4.51	8.86	2.1	3	4.68
ENSG00000093010		52.4	42.77	58.04	44.06	49.93	55.03	50.49	58.85	44.66
ENSG00000093072		110.36	113.97	117.06	112.68	128.16	125.94	128.26	114.12	124.03
ENSG00000093100		0.83	1.28	1.3	0.24	0.8	0.26	0.37	1.05	0.78
ENSG00000093134		0	0	0.2	0.42	0.17	0	0.61	0.26	0
ENSG00000093144		30.34	37.08	33.84	45.05	33.95	44.52	32.6	34.16	36.5
ENSG00000093167		28.01	25.37	30.43	33.46	32.7	38.04	34.4	32.44	33.55
[truncated: 58,684 more rows]
